# Supplementary material for: Fabrication of gold/graphene nanostructures modified ITO electrode as highly sensitive electrochemical detection of Aflatoxin B1
Source: PLoS One. 2019 Jan 16;14(1):e0210652. doi: 10.1371/journal.pone.0210652 (PMC6334944; doi:10.1371/journal.pone.0210652)
Supplement: S1 Data — (XLSX) [file pone.0210652.s001.xlsx]

## Sheet: Fig 1
time/sec	current density	time/sec	current density	time/sec	current density				time/sec	current density		time/sec	current density			time/sec	current density
0.002	0.01102	0.002	0.00847	0.002	0.00948
0.004	0.01111	0.004	0.0085	0.004	0.00952
0.006	0.01111	0.006	0.0085	0.006	0.00952
0.008	0.00998	0.008	0.00782	0.008	0.00855
0.01	0.00892	0.01	0.00726	0.01	0.0079
0.012	0.00823	0.012	0.00684	0.012	0.00743
0.014	0.00773	0.014	0.00651	0.014	0.00705
0.016	0.00736	0.016	0.00624	0.016	0.00673
0.018	0.00706	0.018	0.00603	0.018	0.00647
0.02	0.00681	0.02	0.00585	0.02	0.00626
0.022	0.00661	0.022	0.0057	0.022	0.00608
0.024	0.00643	0.024	0.00558	0.024	0.00592
0.026	0.00629	0.026	0.00547	0.026	0.0058
0.028	0.00616	0.028	0.00538	0.028	0.00569
0.03	0.00606	0.03	0.00531	0.03	0.00559
0.032	0.00596	0.032	0.00524	0.032	0.0055
0.034	0.00587	0.034	0.00518	0.034	0.00543
0.036	0.0058	0.036	0.00512	0.036	0.00536
0.038	0.00572	0.038	0.00508	0.038	0.0053
0.04	0.00567	0.04	0.00503	0.04	0.00526
0.042	0.00561	0.042	0.005	0.042	0.00521
0.044	0.00556	0.044	0.00497	0.044	0.00517
0.046	0.00551	0.046	0.00495	0.046	0.00513
0.048	0.00547	0.048	0.00493	0.048	0.0051
0.05	0.00543	0.05	0.00491	0.05	0.00507
0.052	0.0054	0.052	0.00491	0.052	0.00504
0.054	0.00537	0.054	0.0049	0.054	0.00502
0.056	0.00534	0.056	0.0049	0.056	0.005
0.058	0.00532	0.058	0.0049	0.058	0.00498
0.06	0.0053	0.06	0.0049	0.06	0.00497
0.062	0.00528	0.062	0.00491	0.062	0.00496
0.064	0.00526	0.064	0.00491	0.064	0.00495
0.066	0.00524	0.066	0.00492	0.066	0.00495
0.068	0.00523	0.068	0.00494	0.068	0.00494
0.07	0.00522	0.07	0.00495	0.07	0.00494
0.072	0.00521	0.072	0.00497	0.072	0.00494
0.074	0.00521	0.074	0.00498	0.074	0.00495
0.076	0.0052	0.076	0.005	0.076	0.00495
0.078	0.0052	0.078	0.00503	0.078	0.00496
0.08	0.0052	0.08	0.00504	0.08	0.00497
0.082	0.0052	0.082	0.00506	0.082	0.00497
0.084	0.0052	0.084	0.00509	0.084	0.00498
0.086	0.00521	0.086	0.0051	0.086	0.005
0.088	0.00521	0.088	0.00513	0.088	0.00501
0.09	0.00522	0.09	0.00514	0.09	0.00502
0.092	0.00522	0.092	0.00516	0.092	0.00504
0.094	0.00523	0.094	0.00518	0.094	0.00505
0.096	0.00524	0.096	0.0052	0.096	0.00507
0.098	0.00526	0.098	0.00522	0.098	0.00508
0.1	0.00527	0.1	0.00524	0.1	0.0051
0.102	0.00528	0.102	0.00526	0.102	0.00511
0.104	0.00529	0.104	0.00528	0.104	0.00512
0.106	0.0053	0.106	0.0053	0.106	0.00514
0.108	0.00531	0.108	0.00531	0.108	0.00516
0.11	0.00532	0.11	0.00533	0.11	0.00517
0.112	0.00533	0.112	0.00535	0.112	0.00519
0.114	0.00536	0.114	0.00537	0.114	0.00521
0.116	0.00537	0.116	0.00538	0.116	0.00522
0.118	0.00538	0.118	0.00539	0.118	0.00524
0.12	0.00539	0.12	0.00541	0.12	0.00526
0.122	0.00541	0.122	0.00543	0.122	0.00527
0.124	0.00542	0.124	0.00544	0.124	0.00529
0.126	0.00543	0.126	0.00545	0.126	0.0053
0.128	0.00544	0.128	0.00547	0.128	0.00531
0.13	0.00547	0.13	0.00548	0.13	0.00533
0.132	0.00548	0.132	0.00549	0.132	0.00534
0.134	0.00549	0.134	0.0055	0.134	0.00535
0.136	0.00551	0.136	0.00551	0.136	0.00537
0.138	0.00552	0.138	0.00553	0.138	0.00538
0.14	0.00553	0.14	0.00554	0.14	0.0054
0.142	0.00554	0.142	0.00554	0.142	0.00541
0.144	0.00556	0.144	0.00556	0.144	0.00543
0.146	0.00558	0.146	0.00557	0.146	0.00544
0.148	0.00559	0.148	0.00558	0.148	0.00545
0.15	0.0056	0.15	0.00559	0.15	0.00546
0.152	0.00561	0.152	0.0056	0.152	0.00548
0.154	0.00562	0.154	0.0056	0.154	0.00549
0.156	0.00563	0.156	0.00561	0.156	0.0055
0.158	0.00564	0.158	0.00562	0.158	0.0055
0.16	0.00566	0.16	0.00563	0.16	0.00552
0.162	0.00567	0.162	0.00564	0.162	0.00553
0.164	0.00568	0.164	0.00565	0.164	0.00553
0.166	0.00569	0.166	0.00565	0.166	0.00555
0.168	0.0057	0.168	0.00566	0.168	0.00555
0.17	0.00571	0.17	0.00567	0.17	0.00557
0.172	0.00572	0.172	0.00568	0.172	0.00558
0.174	0.00572	0.174	0.00569	0.174	0.00559
0.176	0.00573	0.176	0.00569	0.176	0.0056
0.178	0.00574	0.178	0.0057	0.178	0.0056
0.18	0.00576	0.18	0.00571	0.18	0.00561
0.182	0.00577	0.182	0.00571	0.182	0.00562
0.184	0.00578	0.184	0.00571	0.184	0.00563
0.186	0.00578	0.186	0.00572	0.186	0.00564
0.188	0.00579	0.188	0.00573	0.188	0.00565
0.19	0.0058	0.19	0.00574	0.19	0.00566
0.192	0.0058	0.192	0.00574	0.192	0.00566
0.194	0.00581	0.194	0.00575	0.194	0.00567
0.196	0.00582	0.196	0.00576	0.196	0.00568
0.198	0.00582	0.198	0.00576	0.198	0.00568
0.2	0.00583	0.2	0.00577	0.2	0.00569
0.202	0.00584	0.202	0.00577	0.202	0.0057
0.204	0.00584	0.204	0.00577	0.204	0.0057
0.206	0.00586	0.206	0.00577	0.206	0.0057
0.208	0.00586	0.208	0.00578	0.208	0.00571
0.21	0.00587	0.21	0.00579	0.21	0.00571
0.212	0.00587	0.212	0.00579	0.212	0.00572
0.214	0.00588	0.214	0.0058	0.214	0.00573
0.216	0.00589	0.216	0.0058	0.216	0.00573
0.218	0.00589	0.218	0.00581	0.218	0.00574
0.22	0.0059	0.22	0.00581	0.22	0.00575
0.222	0.0059	0.222	0.00581	0.222	0.00575
0.224	0.0059	0.224	0.00582	0.224	0.00576
0.226	0.00591	0.226	0.00582	0.226	0.00576
0.228	0.00591	0.228	0.00582	0.228	0.00576
0.23	0.00592	0.23	0.00582	0.23	0.00577
0.232	0.00593	0.232	0.00583	0.232	0.00577
0.234	0.00593	0.234	0.00583	0.234	0.00578
0.236	0.00593	0.236	0.00583	0.236	0.00578
0.238	0.00594	0.238	0.00584	0.238	0.00579
0.24	0.00594	0.24	0.00584	0.24	0.0058
0.242	0.00594	0.242	0.00585	0.242	0.0058
0.244	0.00596	0.244	0.00585	0.244	0.0058
0.246	0.00596	0.246	0.00585	0.246	0.00581
0.248	0.00597	0.248	0.00586	0.248	0.00581
0.25	0.00597	0.25	0.00586	0.25	0.00582
0.252	0.00597	0.252	0.00587	0.252	0.00582
0.254	0.00598	0.254	0.00587	0.254	0.00583
0.256	0.00598	0.256	0.00587	0.256	0.00583
0.258	0.00598	0.258	0.00588	0.258	0.00583
0.26	0.00599	0.26	0.00588	0.26	0.00584
0.262	0.00599	0.262	0.00588	0.262	0.00584
0.264	0.00599	0.264	0.00588	0.264	0.00584
0.266	0.006	0.266	0.00588	0.266	0.00585
0.268	0.006	0.268	0.00588	0.268	0.00585
0.27	0.006	0.27	0.00589	0.27	0.00586
0.272	0.00601	0.272	0.00589	0.272	0.00586
0.274	0.00601	0.274	0.00589	0.274	0.00586
0.276	0.00601	0.276	0.0059	0.276	0.00587
0.278	0.00601	0.278	0.0059	0.278	0.00587
0.28	0.00602	0.28	0.0059	0.28	0.00587
0.282	0.00602	0.282	0.0059	0.282	0.00588
0.284	0.00602	0.284	0.00591	0.284	0.00588
0.286	0.00603	0.286	0.00591	0.286	0.00588
0.288	0.00603	0.288	0.00591	0.288	0.00589
0.29	0.00603	0.29	0.00592	0.29	0.00589
0.292	0.00603	0.292	0.00592	0.292	0.00589
0.294	0.00603	0.294	0.00592	0.294	0.0059
0.296	0.00604	0.296	0.00592	0.296	0.0059
0.298	0.00604	0.298	0.00593	0.298	0.0059
0.3	0.00604	0.3	0.00593	0.3	0.0059
0.302	0.00604	0.302	0.00593	0.302	0.0059
0.304	0.00606	0.304	0.00593	0.304	0.0059
0.306	0.00606	0.306	0.00594	0.306	0.0059
0.308	0.00606	0.308	0.00594	0.308	0.00591
0.31	0.00606	0.31	0.00594	0.31	0.00591
0.312	0.00606	0.312	0.00594	0.312	0.00591
0.314	0.00607	0.314	0.00594	0.314	0.00591
0.316	0.00607	0.316	0.00594	0.316	0.00592
0.318	0.00607	0.318	0.00594	0.318	0.00592
0.32	0.00607	0.32	0.00594	0.32	0.00592
0.322	0.00607	0.322	0.00595	0.322	0.00592
0.324	0.00608	0.324	0.00595	0.324	0.00592
0.326	0.00608	0.326	0.00595	0.326	0.00593
0.328	0.00608	0.328	0.00595	0.328	0.00593
0.33	0.00608	0.33	0.00595	0.33	0.00593
0.332	0.00608	0.332	0.00596	0.332	0.00594
0.334	0.00609	0.334	0.00596	0.334	0.00594
0.336	0.00609	0.336	0.00596	0.336	0.00594
0.338	0.00609	0.338	0.00596	0.338	0.00594
0.34	0.00609	0.34	0.00597	0.34	0.00594
0.342	0.00609	0.342	0.00597	0.342	0.00594
0.344	0.00609	0.344	0.00597	0.344	0.00595
0.346	0.0061	0.346	0.00597	0.346	0.00595
0.348	0.0061	0.348	0.00597	0.348	0.00595
0.35	0.0061	0.35	0.00598	0.35	0.00596
0.352	0.0061	0.352	0.00598	0.352	0.00596
0.354	0.0061	0.354	0.00598	0.354	0.00596
0.356	0.0061	0.356	0.00598	0.356	0.00596
0.358	0.0061	0.358	0.00598	0.358	0.00596
0.36	0.00611	0.36	0.00599	0.36	0.00596
0.362	0.00611	0.362	0.00599	0.362	0.00597
0.364	0.00611	0.364	0.00599	0.364	0.00597
0.366	0.00611	0.366	0.00599	0.366	0.00597
0.368	0.00611	0.368	0.00599	0.368	0.00597
0.37	0.00611	0.37	0.00599	0.37	0.00598
0.372	0.00612	0.372	0.00599	0.372	0.00598
0.374	0.00612	0.374	0.00599	0.374	0.00598
0.376	0.00612	0.376	0.00599	0.376	0.00598
0.378	0.00612	0.378	0.00599	0.378	0.00598
0.38	0.00612	0.38	0.006	0.38	0.00598
0.382	0.00612	0.382	0.006	0.382	0.00598
0.384	0.00612	0.384	0.006	0.384	0.00599
0.386	0.00612	0.386	0.006	0.386	0.00599
0.388	0.00612	0.388	0.006	0.388	0.00599
0.39	0.00613	0.39	0.006	0.39	0.00599
0.392	0.00613	0.392	0.00601	0.392	0.006
0.394	0.00613	0.394	0.00601	0.394	0.006
0.396	0.00613	0.396	0.00601	0.396	0.006
0.398	0.00613	0.398	0.00601	0.398	0.006
0.4	0.00613	0.4	0.00601	0.4	0.006
0.402	0.00613	0.402	0.00601	0.402	0.006
0.404	0.00613	0.404	0.00601	0.404	0.006
0.406	0.00614	0.406	0.00601	0.406	0.00601
0.408	0.00614	0.408	0.00602	0.408	0.00601
0.41	0.00614	0.41	0.00602	0.41	0.00601
0.412	0.00614	0.412	0.00602	0.412	0.00601
0.414	0.00614	0.414	0.00603	0.414	0.00601
0.416	0.00614	0.416	0.00603	0.416	0.00601
0.418	0.00614	0.418	0.00603	0.418	0.00602
0.42	0.00614	0.42	0.00603	0.42	0.00602
0.422	0.00614	0.422	0.00603	0.422	0.00602
0.424	0.00614	0.424	0.00603	0.424	0.00602
0.426	0.00616	0.426	0.00603	0.426	0.00602
0.428	0.00616	0.428	0.00603	0.428	0.00602
0.43	0.00616	0.43	0.00604	0.43	0.00602
0.432	0.00616	0.432	0.00604	0.432	0.00603
0.434	0.00616	0.434	0.00604	0.434	0.00603
0.436	0.00616	0.436	0.00604	0.436	0.00603
0.438	0.00616	0.438	0.00604	0.438	0.00603
0.44	0.00616	0.44	0.00604	0.44	0.00603
0.442	0.00616	0.442	0.00604	0.442	0.00604
0.444	0.00616	0.444	0.00605	0.444	0.00604
0.446	0.00616	0.446	0.00605	0.446	0.00604
0.448	0.00617	0.448	0.00605	0.448	0.00604
0.45	0.00617	0.45	0.00605	0.45	0.00604
0.452	0.00617	0.452	0.00605	0.452	0.00604
0.454	0.00617	0.454	0.00605	0.454	0.00604
0.456	0.00617	0.456	0.00605	0.456	0.00604
0.458	0.00617	0.458	0.00605	0.458	0.00605
0.46	0.00617	0.46	0.00605	0.46	0.00605
0.462	0.00617	0.462	0.00605	0.462	0.00605
0.464	0.00617	0.464	0.00605	0.464	0.00605
0.466	0.00618	0.466	0.00605	0.466	0.00605
0.468	0.00618	0.468	0.00605	0.468	0.00605
0.47	0.00618	0.47	0.00605	0.47	0.00605
0.472	0.00618	0.472	0.00606	0.472	0.00606
0.474	0.00618	0.474	0.00606	0.474	0.00606
0.476	0.00618	0.476	0.00606	0.476	0.00606
0.478	0.00618	0.478	0.00606	0.478	0.00606
0.48	0.00618	0.48	0.00606	0.48	0.00606
0.482	0.00618	0.482	0.00606	0.482	0.00606
0.484	0.00618	0.484	0.00606	0.484	0.00606
0.486	0.00618	0.486	0.00606	0.486	0.00606
0.488	0.00618	0.488	0.00607	0.488	0.00607
0.49	0.00618	0.49	0.00607	0.49	0.00607
0.492	0.00618	0.492	0.00607	0.492	0.00607
0.494	0.00618	0.494	0.00607	0.494	0.00607
0.496	0.00619	0.496	0.00607	0.496	0.00607
0.498	0.00619	0.498	0.00607	0.498	0.00607
0.5	0.00619	0.5	0.00607	0.5	0.00607
0.502	0.00619	0.502	0.00608	0.502	0.00607
0.504	0.00619	0.504	0.00608	0.504	0.00608
0.506	0.00619	0.506	0.00608	0.506	0.00608
0.508	0.00619	0.508	0.00608	0.508	0.00608
0.51	0.00619	0.51	0.00608	0.51	0.00608
0.512	0.00619	0.512	0.00608	0.512	0.00608
0.514	0.00619	0.514	0.00608	0.514	0.00608
0.516	0.00619	0.516	0.00608	0.516	0.00608
0.518	0.00619	0.518	0.00609	0.518	0.00608
0.52	0.00619	0.52	0.00609	0.52	0.00609
0.522	0.00619	0.522	0.00609	0.522	0.00609
0.524	0.00619	0.524	0.00609	0.524	0.00609
0.526	0.0062	0.526	0.00609	0.526	0.00609
0.528	0.0062	0.528	0.00609	0.528	0.00609
0.53	0.0062	0.53	0.00609	0.53	0.00609
0.532	0.0062	0.532	0.00609	0.532	0.00609
0.534	0.0062	0.534	0.0061	0.534	0.00609
0.536	0.0062	0.536	0.0061	0.536	0.00609
0.538	0.0062	0.538	0.0061	0.538	0.0061
0.54	0.0062	0.54	0.0061	0.54	0.0061
0.542	0.0062	0.542	0.0061	0.542	0.0061
0.544	0.0062	0.544	0.0061	0.544	0.0061
0.546	0.0062	0.546	0.0061	0.546	0.0061
0.548	0.0062	0.548	0.0061	0.548	0.0061
0.55	0.0062	0.55	0.00611	0.55	0.0061
0.552	0.0062	0.552	0.00611	0.552	0.0061
0.554	0.0062	0.554	0.00611	0.554	0.0061
0.556	0.0062	0.556	0.00611	0.556	0.0061
0.558	0.0062	0.558	0.00611	0.558	0.0061
0.56	0.00621	0.56	0.00611	0.56	0.0061
0.562	0.00621	0.562	0.00611	0.562	0.0061
0.564	0.00621	0.564	0.00611	0.564	0.0061
0.566	0.00621	0.566	0.00611	0.566	0.0061
0.568	0.00621	0.568	0.00611	0.568	0.0061
0.57	0.00621	0.57	0.00611	0.57	0.0061
0.572	0.00621	0.572	0.00611	0.572	0.00611
0.574	0.00621	0.574	0.00611	0.574	0.00611
0.576	0.00621	0.576	0.00611	0.576	0.00611
0.578	0.00621	0.578	0.00611	0.578	0.00611
0.58	0.00621	0.58	0.00611	0.58	0.00611
0.582	0.00621	0.582	0.00611	0.582	0.00611
0.584	0.00621	0.584	0.00611	0.584	0.00611
0.586	0.00621	0.586	0.00612	0.586	0.00611
0.588	0.00621	0.588	0.00612	0.588	0.00611
0.59	0.00621	0.59	0.00612	0.59	0.00611
0.592	0.00622	0.592	0.00612	0.592	0.00612
0.594	0.00622	0.594	0.00612	0.594	0.00612
0.596	0.00622	0.596	0.00612	0.596	0.00612
0.598	0.00622	0.598	0.00612	0.598	0.00612
0.6	0.00622	0.6	0.00612	0.6	0.00612
0.602	0.00622	0.602	0.00612	0.602	0.00612
0.604	0.00622	0.604	0.00612	0.604	0.00612
0.606	0.00622	0.606	0.00612	0.606	0.00612
0.608	0.00622	0.608	0.00613	0.608	0.00612
0.61	0.00622	0.61	0.00613	0.61	0.00612
0.612	0.00622	0.612	0.00613	0.612	0.00612
0.614	0.00622	0.614	0.00613	0.614	0.00612
0.616	0.00622	0.616	0.00613	0.616	0.00612
0.618	0.00622	0.618	0.00613	0.618	0.00612
0.62	0.00622	0.62	0.00613	0.62	0.00613
0.622	0.00622	0.622	0.00613	0.622	0.00613
0.624	0.00622	0.624	0.00613	0.624	0.00613
0.626	0.00622	0.626	0.00614	0.626	0.00613
0.628	0.00622	0.628	0.00614	0.628	0.00613
0.63	0.00622	0.63	0.00614	0.63	0.00613
0.632	0.00622	0.632	0.00614	0.632	0.00613
0.634	0.00622	0.634	0.00614	0.634	0.00613
0.636	0.00622	0.636	0.00614	0.636	0.00614
0.638	0.00622	0.638	0.00614	0.638	0.00614
0.64	0.00622	0.64	0.00614	0.64	0.00614
0.642	0.00622	0.642	0.00614	0.642	0.00614
0.644	0.00623	0.644	0.00614	0.644	0.00614
0.646	0.00623	0.646	0.00615	0.646	0.00614
0.648	0.00623	0.648	0.00615	0.648	0.00614
0.65	0.00623	0.65	0.00615	0.65	0.00614
0.652	0.00623	0.652	0.00615	0.652	0.00614
0.654	0.00623	0.654	0.00615	0.654	0.00614
0.656	0.00623	0.656	0.00615	0.656	0.00614
0.658	0.00623	0.658	0.00615	0.658	0.00614
0.66	0.00623	0.66	0.00615	0.66	0.00614
0.662	0.00623	0.662	0.00615	0.662	0.00614
0.664	0.00623	0.664	0.00615	0.664	0.00615
0.666	0.00623	0.666	0.00615	0.666	0.00615
0.668	0.00623	0.668	0.00616	0.668	0.00615
0.67	0.00623	0.67	0.00616	0.67	0.00615
0.672	0.00624	0.672	0.00616	0.672	0.00615
0.674	0.00623	0.674	0.00616	0.674	0.00615
0.676	0.00624	0.676	0.00616	0.676	0.00615
0.678	0.00624	0.678	0.00616	0.678	0.00615
0.68	0.00624	0.68	0.00616	0.68	0.00615
0.682	0.00624	0.682	0.00616	0.682	0.00616
0.684	0.00624	0.684	0.00616	0.684	0.00616
0.686	0.00624	0.686	0.00616	0.686	0.00616
0.688	0.00624	0.688	0.00616	0.688	0.00616
0.69	0.00624	0.69	0.00616	0.69	0.00616
0.692	0.00624	0.692	0.00616	0.692	0.00616
0.694	0.00624	0.694	0.00616	0.694	0.00616
0.696	0.00624	0.696	0.00616	0.696	0.00616
0.698	0.00624	0.698	0.00616	0.698	0.00616
0.7	0.00624	0.7	0.00616	0.7	0.00616
0.702	0.00624	0.702	0.00616	0.702	0.00616
0.704	0.00624	0.704	0.00616	0.704	0.00616
0.706	0.00624	0.706	0.00616	0.706	0.00616
0.708	0.00624	0.708	0.00616	0.708	0.00616
0.71	0.00624	0.71	0.00616	0.71	0.00616
0.712	0.00624	0.712	0.00617	0.712	0.00616
0.714	0.00624	0.714	0.00617	0.714	0.00616
0.716	0.00624	0.716	0.00617	0.716	0.00617
0.718	0.00624	0.718	0.00617	0.718	0.00617
0.72	0.00624	0.72	0.00617	0.72	0.00617
0.722	0.00624	0.722	0.00617	0.722	0.00617
0.724	0.00624	0.724	0.00617	0.724	0.00617
0.726	0.00624	0.726	0.00617	0.726	0.00617
0.728	0.00624	0.728	0.00617	0.728	0.00617
0.73	0.00626	0.73	0.00617	0.73	0.00617
0.732	0.00626	0.732	0.00617	0.732	0.00617
0.734	0.00626	0.734	0.00617	0.734	0.00617
0.736	0.00626	0.736	0.00617	0.736	0.00618
0.738	0.00626	0.738	0.00617	0.738	0.00618
0.74	0.00626	0.74	0.00617	0.74	0.00618
0.742	0.00626	0.742	0.00617	0.742	0.00618
0.744	0.00626	0.744	0.00617	0.744	0.00618
0.746	0.00626	0.746	0.00618	0.746	0.00618
0.748	0.00626	0.748	0.00618	0.748	0.00618
0.75	0.00626	0.75	0.00618	0.75	0.00618
0.752	0.00626	0.752	0.00618	0.752	0.00618
0.754	0.00626	0.754	0.00618	0.754	0.00618
0.756	0.00626	0.756	0.00618	0.756	0.00618
0.758	0.00626	0.758	0.00618	0.758	0.00618
0.76	0.00626	0.76	0.00618	0.76	0.00618
0.762	0.00626	0.762	0.00619	0.762	0.00618
0.764	0.00627	0.764	0.00619	0.764	0.00618
0.766	0.00627	0.766	0.00619	0.766	0.00619
0.768	0.00627	0.768	0.00619	0.768	0.00619
0.77	0.00627	0.77	0.00619	0.77	0.00619
0.772	0.00627	0.772	0.00619	0.772	0.00619
0.774	0.00627	0.774	0.00619	0.774	0.00619
0.776	0.00627	0.776	0.00619	0.776	0.00619
0.778	0.00627	0.778	0.00619	0.778	0.00619
0.78	0.00627	0.78	0.00619	0.78	0.00619
0.782	0.00627	0.782	0.00619	0.782	0.00619
0.784	0.00627	0.784	0.00619	0.784	0.00619
0.786	0.00627	0.786	0.00619	0.786	0.00619
0.788	0.00627	0.788	0.00619	0.788	0.00619
0.79	0.00627	0.79	0.00619	0.79	0.0062
0.792	0.00627	0.792	0.00619	0.792	0.0062
0.794	0.00627	0.794	0.00619	0.794	0.0062
0.796	0.00627	0.796	0.00619	0.796	0.0062
0.798	0.00627	0.798	0.00619	0.798	0.0062
0.8	0.00627	0.8	0.00619	0.8	0.0062
0.802	0.00627	0.802	0.0062	0.802	0.0062
0.804	0.00627	0.804	0.0062	0.804	0.0062
0.806	0.00627	0.806	0.0062	0.806	0.0062
0.808	0.00627	0.808	0.0062	0.808	0.0062
0.81	0.00627	0.81	0.0062	0.81	0.0062
0.812	0.00627	0.812	0.0062	0.812	0.0062
0.814	0.00627	0.814	0.0062	0.814	0.0062
0.816	0.00627	0.816	0.0062	0.816	0.0062
0.818	0.00627	0.818	0.0062	0.818	0.0062
0.82	0.00627	0.82	0.0062	0.82	0.0062
0.822	0.00627	0.822	0.00621	0.822	0.00621
0.824	0.00627	0.824	0.00621	0.824	0.00621
0.826	0.00627	0.826	0.00621	0.826	0.00621
0.828	0.00627	0.828	0.00621	0.828	0.00621
0.83	0.00627	0.83	0.00621	0.83	0.00621
0.832	0.00628	0.832	0.00621	0.832	0.00621
0.834	0.00628	0.834	0.00621	0.834	0.00621
0.836	0.00628	0.836	0.00621	0.836	0.00621
0.838	0.00628	0.838	0.00621	0.838	0.00621
0.84	0.00628	0.84	0.00621	0.84	0.00621
0.842	0.00628	0.842	0.00621	0.842	0.00621
0.844	0.00628	0.844	0.00621	0.844	0.00621
0.846	0.00628	0.846	0.00621	0.846	0.00621
0.848	0.00628	0.848	0.00621	0.848	0.00621
0.85	0.00628	0.85	0.00621	0.85	0.00621
0.852	0.00628	0.852	0.00621	0.852	0.00621
0.854	0.00628	0.854	0.00621	0.854	0.00622
0.856	0.00628	0.856	0.00621	0.856	0.00622
0.858	0.00628	0.858	0.00621	0.858	0.00622
0.86	0.00628	0.86	0.00621	0.86	0.00622
0.862	0.00628	0.862	0.00622	0.862	0.00622
0.864	0.00628	0.864	0.00622	0.864	0.00622
0.866	0.00628	0.866	0.00622	0.866	0.00622
0.868	0.00628	0.868	0.00622	0.868	0.00622
0.87	0.00628	0.87	0.00622	0.87	0.00622
0.872	0.00628	0.872	0.00622	0.872	0.00622
0.874	0.00628	0.874	0.00622	0.874	0.00622
0.876	0.00628	0.876	0.00622	0.876	0.00622
0.878	0.00628	0.878	0.00622	0.878	0.00622
0.88	0.00628	0.88	0.00622	0.88	0.00622
0.882	0.00628	0.882	0.00622	0.882	0.00622
0.884	0.00628	0.884	0.00622	0.884	0.00622
0.886	0.00628	0.886	0.00622	0.886	0.00622
0.888	0.00628	0.888	0.00622	0.888	0.00623
0.89	0.00628	0.89	0.00622	0.89	0.00623
0.892	0.00628	0.892	0.00622	0.892	0.00623
0.894	0.00628	0.894	0.00622	0.894	0.00623
0.896	0.00629	0.896	0.00622	0.896	0.00623
0.898	0.00629	0.898	0.00622	0.898	0.00623
0.9	0.00629	0.9	0.00622	0.9	0.00623
0.902	0.00629	0.902	0.00622	0.902	0.00623
0.904	0.00629	0.904	0.00622	0.904	0.00623
0.906	0.00629	0.906	0.00622	0.906	0.00623
0.908	0.00629	0.908	0.00622	0.908	0.00623
0.91	0.00629	0.91	0.00622	0.91	0.00623
0.912	0.00629	0.912	0.00622	0.912	0.00623
0.914	0.00629	0.914	0.00622	0.914	0.00623
0.916	0.00629	0.916	0.00622	0.916	0.00623
0.918	0.00629	0.918	0.00622	0.918	0.00623
0.92	0.00629	0.92	0.00622	0.92	0.00623
0.922	0.00629	0.922	0.00622	0.922	0.00624
0.924	0.00629	0.924	0.00622	0.924	0.00624
0.926	0.00629	0.926	0.00622	0.926	0.00624
0.928	0.00629	0.928	0.00623	0.928	0.00624
0.93	0.00629	0.93	0.00622	0.93	0.00624
0.932	0.00629	0.932	0.00623	0.932	0.00624
0.934	0.00629	0.934	0.00623	0.934	0.00624
0.936	0.00629	0.936	0.00623	0.936	0.00624
0.938	0.00629	0.938	0.00623	0.938	0.00624
0.94	0.00629	0.94	0.00623	0.94	0.00624
0.942	0.00629	0.942	0.00623	0.942	0.00624
0.944	0.00629	0.944	0.00623	0.944	0.00624
0.946	0.00629	0.946	0.00623	0.946	0.00624
0.948	0.00629	0.948	0.00623	0.948	0.00624
0.95	0.00629	0.95	0.00623	0.95	0.00624
0.952	0.00629	0.952	0.00623	0.952	0.00624
0.954	0.00629	0.954	0.00623	0.954	0.00624
0.956	0.00629	0.956	0.00623	0.956	0.00624
0.958	0.00629	0.958	0.00623	0.958	0.00624
0.96	0.00629	0.96	0.00623	0.96	0.00625
0.962	0.00629	0.962	0.00623	0.962	0.00624
0.964	0.0063	0.964	0.00623	0.964	0.00624
0.966	0.0063	0.966	0.00623	0.966	0.00625
0.968	0.0063	0.968	0.00623	0.968	0.00625
0.97	0.0063	0.97	0.00624	0.97	0.00625
0.972	0.0063	0.972	0.00624	0.972	0.00625
0.974	0.0063	0.974	0.00624	0.974	0.00625
0.976	0.0063	0.976	0.00624	0.976	0.00625
0.978	0.0063	0.978	0.00624	0.978	0.00625
0.98	0.0063	0.98	0.00624	0.98	0.00625
0.982	0.0063	0.982	0.00624	0.982	0.00625
0.984	0.0063	0.984	0.00624	0.984	0.00625
0.986	0.0063	0.986	0.00624	0.986	0.00625
0.988	0.0063	0.988	0.00624	0.988	0.00625
0.99	0.0063	0.99	0.00624	0.99	0.00625
0.992	0.0063	0.992	0.00624	0.992	0.00625
0.994	0.0063	0.994	0.00624	0.994	0.00625
0.996	0.0063	0.996	0.00624	0.996	0.00625
0.998	0.0063	0.998	0.00624	0.998	0.00625
1	0.0063	1	0.00624	1	0.00625
1.002	0.0063	1.002	0.00624	1.002	0.00625
1.004	0.0063	1.004	0.00624	1.004	0.00626
1.006	0.0063	1.006	0.00624	1.006	0.00626
1.008	0.0063	1.008	0.00624	1.008	0.00626
1.01	0.0063	1.01	0.00624	1.01	0.00626
1.012	0.0063	1.012	0.00625	1.012	0.00626
1.014	0.0063	1.014	0.00625	1.014	0.00626
1.016	0.0063	1.016	0.00625	1.016	0.00626
1.018	0.0063	1.018	0.00625	1.018	0.00626
1.02	0.0063	1.02	0.00625	1.02	0.00626
1.022	0.0063	1.022	0.00625	1.022	0.00626
1.024	0.0063	1.024	0.00625	1.024	0.00626
1.026	0.0063	1.026	0.00625	1.026	0.00626
1.028	0.0063	1.028	0.00625	1.028	0.00626
1.03	0.0063	1.03	0.00625	1.03	0.00626
1.032	0.00631	1.032	0.00625	1.032	0.00626
1.034	0.00631	1.034	0.00625	1.034	0.00626
1.036	0.00631	1.036	0.00625	1.036	0.00626
1.038	0.00631	1.038	0.00625	1.038	0.00626
1.04	0.00631	1.04	0.00625	1.04	0.00627
1.042	0.00631	1.042	0.00625	1.042	0.00627
1.044	0.00631	1.044	0.00625	1.044	0.00627
1.046	0.00631	1.046	0.00625	1.046	0.00627
1.048	0.00631	1.048	0.00625	1.048	0.00627
1.05	0.00631	1.05	0.00625	1.05	0.00627
1.052	0.00631	1.052	0.00626	1.052	0.00627
1.054	0.00631	1.054	0.00626	1.054	0.00627
1.056	0.00631	1.056	0.00626	1.056	0.00627
1.058	0.00631	1.058	0.00626	1.058	0.00627
1.06	0.00631	1.06	0.00626	1.06	0.00627
1.062	0.00631	1.062	0.00626	1.062	0.00627
1.064	0.00631	1.064	0.00626	1.064	0.00627
1.066	0.00631	1.066	0.00626	1.066	0.00627
1.068	0.00631	1.068	0.00626	1.068	0.00627
1.07	0.00631	1.07	0.00626	1.07	0.00627
1.072	0.00631	1.072	0.00626	1.072	0.00627
1.074	0.00631	1.074	0.00626	1.074	0.00627
1.076	0.00631	1.076	0.00626	1.076	0.00627
1.078	0.00631	1.078	0.00626	1.078	0.00627
1.08	0.00631	1.08	0.00626	1.08	0.00627
1.082	0.00631	1.082	0.00626	1.082	0.00627
1.084	0.00631	1.084	0.00626	1.084	0.00627
1.086	0.00631	1.086	0.00626	1.086	0.00627
1.088	0.00631	1.088	0.00626	1.088	0.00628
1.09	0.00631	1.09	0.00626	1.09	0.00627
1.092	0.00631	1.092	0.00626	1.092	0.00628
1.094	0.00631	1.094	0.00627	1.094	0.00628
1.096	0.00631	1.096	0.00627	1.096	0.00628
1.098	0.00631	1.098	0.00626	1.098	0.00628
1.1	0.00631	1.1	0.00627	1.1	0.00628
1.102	0.00631	1.102	0.00627	1.102	0.00628
1.104	0.00631	1.104	0.00627	1.104	0.00628
1.106	0.00631	1.106	0.00627	1.106	0.00628
1.108	0.00631	1.108	0.00627	1.108	0.00628
1.11	0.00631	1.11	0.00627	1.11	0.00628
1.112	0.00631	1.112	0.00627	1.112	0.00628
1.114	0.00631	1.114	0.00627	1.114	0.00628
1.116	0.00632	1.116	0.00627	1.116	0.00628
1.118	0.00632	1.118	0.00627	1.118	0.00628
1.12	0.00632	1.12	0.00627	1.12	0.00628
1.122	0.00632	1.122	0.00627	1.122	0.00628
1.124	0.00632	1.124	0.00627	1.124	0.00628
1.126	0.00632	1.126	0.00627	1.126	0.00628
1.128	0.00632	1.128	0.00627	1.128	0.00628
1.13	0.00632	1.13	0.00627	1.13	0.00628
1.132	0.00632	1.132	0.00627	1.132	0.00628
1.134	0.00632	1.134	0.00627	1.134	0.00628
1.136	0.00632	1.136	0.00627	1.136	0.00628
1.138	0.00632	1.138	0.00627	1.138	0.00628
1.14	0.00632	1.14	0.00627	1.14	0.00628
1.142	0.00632	1.142	0.00627	1.142	0.00629
1.144	0.00632	1.144	0.00627	1.144	0.00629
1.146	0.00632	1.146	0.00627	1.146	0.00629
1.148	0.00632	1.148	0.00627	1.148	0.00629
1.15	0.00632	1.15	0.00627	1.15	0.00629
1.152	0.00632	1.152	0.00627	1.152	0.00629
1.154	0.00632	1.154	0.00628	1.154	0.00629
1.156	0.00632	1.156	0.00628	1.156	0.00629
1.158	0.00632	1.158	0.00628	1.158	0.00629
1.16	0.00632	1.16	0.00628	1.16	0.00629
1.162	0.00632	1.162	0.00628	1.162	0.00629
1.164	0.00632	1.164	0.00628	1.164	0.00629
1.166	0.00632	1.166	0.00628	1.166	0.00629
1.168	0.00632	1.168	0.00628	1.168	0.00629
1.17	0.00632	1.17	0.00628	1.17	0.00629
1.172	0.00632	1.172	0.00628	1.172	0.00629
1.174	0.00632	1.174	0.00628	1.174	0.00629
1.176	0.00632	1.176	0.00628	1.176	0.00629
1.178	0.00632	1.178	0.00628	1.178	0.00629
1.18	0.00632	1.18	0.00628	1.18	0.00629
1.182	0.00632	1.182	0.00628	1.182	0.00629
1.184	0.00632	1.184	0.00628	1.184	0.00629
1.186	0.00632	1.186	0.00628	1.186	0.00629
1.188	0.00632	1.188	0.00628	1.188	0.00629
1.19	0.00632	1.19	0.00628	1.19	0.00629
1.192	0.00632	1.192	0.00628	1.192	0.00629
1.194	0.00632	1.194	0.00628	1.194	0.00629
1.196	0.00632	1.196	0.00628	1.196	0.00629
1.198	0.00632	1.198	0.00628	1.198	0.00629
1.2	0.00632	1.2	0.00628	1.2	0.00629
1.202	0.00632	1.202	0.00628	1.202	0.0063
1.204	0.00632	1.204	0.00628	1.204	0.0063
1.206	0.00632	1.206	0.00628	1.206	0.0063
1.208	0.00632	1.208	0.00628	1.208	0.0063
1.21	0.00632	1.21	0.00628	1.21	0.0063
1.212	0.00633	1.212	0.00628	1.212	0.0063
1.214	0.00633	1.214	0.00628	1.214	0.0063
1.216	0.00633	1.216	0.00628	1.216	0.0063
1.218	0.00633	1.218	0.00628	1.218	0.0063
1.22	0.00633	1.22	0.00628	1.22	0.0063
1.222	0.00633	1.222	0.00628	1.222	0.0063
1.224	0.00633	1.224	0.00628	1.224	0.0063
1.226	0.00633	1.226	0.00628	1.226	0.0063
1.228	0.00633	1.228	0.00628	1.228	0.0063
1.23	0.00633	1.23	0.00628	1.23	0.0063
1.232	0.00633	1.232	0.00628	1.232	0.0063
1.234	0.00633	1.234	0.00628	1.234	0.0063
1.236	0.00633	1.236	0.00628	1.236	0.0063
1.238	0.00633	1.238	0.00628	1.238	0.0063
1.24	0.00633	1.24	0.00628	1.24	0.0063
1.242	0.00633	1.242	0.00628	1.242	0.0063
1.244	0.00633	1.244	0.00628	1.244	0.0063
1.246	0.00633	1.246	0.00628	1.246	0.0063
1.248	0.00633	1.248	0.00628	1.248	0.0063
1.25	0.00633	1.25	0.00628	1.25	0.0063
1.252	0.00633	1.252	0.00628	1.252	0.0063
1.254	0.00633	1.254	0.00628	1.254	0.0063
1.256	0.00633	1.256	0.00628	1.256	0.0063
1.258	0.00633	1.258	0.00628	1.258	0.0063
1.26	0.00633	1.26	0.00628	1.26	0.0063
1.262	0.00633	1.262	0.00628	1.262	0.0063
1.264	0.00633	1.264	0.00628	1.264	0.0063
1.266	0.00633	1.266	0.00628	1.266	0.0063
1.268	0.00633	1.268	0.00628	1.268	0.0063
1.27	0.00633	1.27	0.00628	1.27	0.0063
1.272	0.00633	1.272	0.00628	1.272	0.0063
1.274	0.00633	1.274	0.00629	1.274	0.0063
1.276	0.00633	1.276	0.00629	1.276	0.0063
1.278	0.00633	1.278	0.00629	1.278	0.0063
1.28	0.00633	1.28	0.00629	1.28	0.0063
1.282	0.00633	1.282	0.00629	1.282	0.0063
1.284	0.00633	1.284	0.00629	1.284	0.0063
1.286	0.00633	1.286	0.00629	1.286	0.0063
1.288	0.00633	1.288	0.00629	1.288	0.0063
1.29	0.00633	1.29	0.00629	1.29	0.0063
1.292	0.00633	1.292	0.00629	1.292	0.0063
1.294	0.00633	1.294	0.00629	1.294	0.0063
1.296	0.00633	1.296	0.00629	1.296	0.0063
1.298	0.00633	1.298	0.00629	1.298	0.0063
1.3	0.00633	1.3	0.00629	1.3	0.0063
1.302	0.00633	1.302	0.00629	1.302	0.0063
1.304	0.00633	1.304	0.00629	1.304	0.0063
1.306	0.00633	1.306	0.00629	1.306	0.0063
1.308	0.00633	1.308	0.00629	1.308	0.0063
1.31	0.00633	1.31	0.00629	1.31	0.0063
1.312	0.00633	1.312	0.00629	1.312	0.0063
1.314	0.00633	1.314	0.00629	1.314	0.0063
1.316	0.00634	1.316	0.00629	1.316	0.0063
1.318	0.00634	1.318	0.00629	1.318	0.0063
1.32	0.00634	1.32	0.00629	1.32	0.0063
1.322	0.00634	1.322	0.00629	1.322	0.0063
1.324	0.00634	1.324	0.00629	1.324	0.00631
1.326	0.00634	1.326	0.00629	1.326	0.00631
1.328	0.00634	1.328	0.00629	1.328	0.00631
1.33	0.00634	1.33	0.00629	1.33	0.0063
1.332	0.00634	1.332	0.00629	1.332	0.00631
1.334	0.00634	1.334	0.00629	1.334	0.00631
1.336	0.00634	1.336	0.00629	1.336	0.00631
1.338	0.00634	1.338	0.00629	1.338	0.00631
1.34	0.00634	1.34	0.00629	1.34	0.00631
1.342	0.00634	1.342	0.00629	1.342	0.00631
1.344	0.00634	1.344	0.0063	1.344	0.00631
1.346	0.00634	1.346	0.0063	1.346	0.00631
1.348	0.00634	1.348	0.0063	1.348	0.00631
1.35	0.00634	1.35	0.0063	1.35	0.00631
1.352	0.00634	1.352	0.0063	1.352	0.00631
1.354	0.00634	1.354	0.0063	1.354	0.00631
1.356	0.00634	1.356	0.0063	1.356	0.00631
1.358	0.00634	1.358	0.0063	1.358	0.00631
1.36	0.00634	1.36	0.0063	1.36	0.00631
1.362	0.00634	1.362	0.0063	1.362	0.00631
1.364	0.00634	1.364	0.0063	1.364	0.00631
1.366	0.00634	1.366	0.0063	1.366	0.00631
1.368	0.00634	1.368	0.0063	1.368	0.00631
1.37	0.00634	1.37	0.0063	1.37	0.00631
1.372	0.00634	1.372	0.0063	1.372	0.00631
1.374	0.00634	1.374	0.0063	1.374	0.00631
1.376	0.00634	1.376	0.0063	1.376	0.00631
1.378	0.00634	1.378	0.0063	1.378	0.00631
1.38	0.00634	1.38	0.0063	1.38	0.00631
1.382	0.00634	1.382	0.0063	1.382	0.00631
1.384	0.00634	1.384	0.0063	1.384	0.00631
1.386	0.00634	1.386	0.0063	1.386	0.00631
1.388	0.00634	1.388	0.0063	1.388	0.00632
1.39	0.00634	1.39	0.0063	1.39	0.00631
1.392	0.00634	1.392	0.0063	1.392	0.00631
1.394	0.00634	1.394	0.0063	1.394	0.00632
1.396	0.00634	1.396	0.0063	1.396	0.00631
1.398	0.00634	1.398	0.0063	1.398	0.00631
1.4	0.00634	1.4	0.0063	1.4	0.00632
1.402	0.00634	1.402	0.0063	1.402	0.00631
1.404	0.00634	1.404	0.0063	1.404	0.00632
1.406	0.00634	1.406	0.0063	1.406	0.00632
1.408	0.00634	1.408	0.0063	1.408	0.00632
1.41	0.00634	1.41	0.0063	1.41	0.00632
1.412	0.00634	1.412	0.0063	1.412	0.00632
1.414	0.00634	1.414	0.0063	1.414	0.00632
1.416	0.00634	1.416	0.0063	1.416	0.00632
1.418	0.00634	1.418	0.0063	1.418	0.00632
1.42	0.00634	1.42	0.0063	1.42	0.00632
1.422	0.00634	1.422	0.0063	1.422	0.00632
1.424	0.00634	1.424	0.0063	1.424	0.00632
1.426	0.00634	1.426	0.0063	1.426	0.00632
1.428	0.00634	1.428	0.0063	1.428	0.00632
1.43	0.00634	1.43	0.00631	1.43	0.00632
1.432	0.00634	1.432	0.00631	1.432	0.00632
1.434	0.00634	1.434	0.0063	1.434	0.00632
1.436	0.00634	1.436	0.0063	1.436	0.00632
1.438	0.00634	1.438	0.00631	1.438	0.00632
1.44	0.00634	1.44	0.00631	1.44	0.00632
1.442	0.00634	1.442	0.00631	1.442	0.00632
1.444	0.00634	1.444	0.00631	1.444	0.00632
1.446	0.00636	1.446	0.00631	1.446	0.00632
1.448	0.00636	1.448	0.00631	1.448	0.00632
1.45	0.00636	1.45	0.00631	1.45	0.00632
1.452	0.00636	1.452	0.00631	1.452	0.00632
1.454	0.00636	1.454	0.00631	1.454	0.00632
1.456	0.00636	1.456	0.00631	1.456	0.00632
1.458	0.00636	1.458	0.00631	1.458	0.00632
1.46	0.00636	1.46	0.00631	1.46	0.00632
1.462	0.00636	1.462	0.00631	1.462	0.00632
1.464	0.00636	1.464	0.00631	1.464	0.00632
1.466	0.00636	1.466	0.00631	1.466	0.00632
1.468	0.00636	1.468	0.00631	1.468	0.00632
1.47	0.00636	1.47	0.00631	1.47	0.00632
1.472	0.00636	1.472	0.00631	1.472	0.00632
1.474	0.00636	1.474	0.00631	1.474	0.00632
1.476	0.00636	1.476	0.00631	1.476	0.00632
1.478	0.00636	1.478	0.00631	1.478	0.00632
1.48	0.00636	1.48	0.00631	1.48	0.00632
1.482	0.00636	1.482	0.00631	1.482	0.00632
1.484	0.00636	1.484	0.00631	1.484	0.00632
1.486	0.00636	1.486	0.00631	1.486	0.00632
1.488	0.00636	1.488	0.00631	1.488	0.00632
1.49	0.00636	1.49	0.00631	1.49	0.00632
1.492	0.00636	1.492	0.00631	1.492	0.00632
1.494	0.00636	1.494	0.00631	1.494	0.00632
1.496	0.00636	1.496	0.00631	1.496	0.00632
1.498	0.00636	1.498	0.00631	1.498	0.00633
1.5	0.00636	1.5	0.00631	1.5	0.00632
1.502	0.00636	1.502	0.00631	1.502	0.00633
1.504	0.00636	1.504	0.00631	1.504	0.00633
1.506	0.00636	1.506	0.00631	1.506	0.00633
1.508	0.00636	1.508	0.00631	1.508	0.00633
1.51	0.00636	1.51	0.00631	1.51	0.00633
1.512	0.00636	1.512	0.00631	1.512	0.00633
1.514	0.00636	1.514	0.00631	1.514	0.00633
1.516	0.00636	1.516	0.00631	1.516	0.00633
1.518	0.00636	1.518	0.00631	1.518	0.00633
1.52	0.00636	1.52	0.00631	1.52	0.00633
1.522	0.00636	1.522	0.00631	1.522	0.00633
1.524	0.00636	1.524	0.00631	1.524	0.00633
1.526	0.00636	1.526	0.00632	1.526	0.00633
1.528	0.00636	1.528	0.00632	1.528	0.00633
1.53	0.00636	1.53	0.00632	1.53	0.00633
1.532	0.00636	1.532	0.00632	1.532	0.00633
1.534	0.00636	1.534	0.00632	1.534	0.00633
1.536	0.00636	1.536	0.00632	1.536	0.00633
1.538	0.00636	1.538	0.00632	1.538	0.00633
1.54	0.00636	1.54	0.00632	1.54	0.00633
1.542	0.00636	1.542	0.00632	1.542	0.00633
1.544	0.00636	1.544	0.00632	1.544	0.00633
1.546	0.00636	1.546	0.00632	1.546	0.00633
1.548	0.00636	1.548	0.00632	1.548	0.00633
1.55	0.00636	1.55	0.00632	1.55	0.00633
1.552	0.00636	1.552	0.00632	1.552	0.00633
1.554	0.00636	1.554	0.00632	1.554	0.00633
1.556	0.00636	1.556	0.00632	1.556	0.00633
1.558	0.00636	1.558	0.00632	1.558	0.00633
1.56	0.00636	1.56	0.00632	1.56	0.00633
1.562	0.00636	1.562	0.00632	1.562	0.00633
1.564	0.00636	1.564	0.00632	1.564	0.00633
1.566	0.00637	1.566	0.00632	1.566	0.00633
1.568	0.00636	1.568	0.00632	1.568	0.00633
1.57	0.00636	1.57	0.00632	1.57	0.00633
1.572	0.00636	1.572	0.00632	1.572	0.00634
1.574	0.00636	1.574	0.00632	1.574	0.00634
1.576	0.00636	1.576	0.00632	1.576	0.00634
1.578	0.00636	1.578	0.00632	1.578	0.00634
1.58	0.00637	1.58	0.00632	1.58	0.00634
1.582	0.00637	1.582	0.00632	1.582	0.00634
1.584	0.00637	1.584	0.00632	1.584	0.00634
1.586	0.00637	1.586	0.00632	1.586	0.00634
1.588	0.00637	1.588	0.00632	1.588	0.00634
1.59	0.00637	1.59	0.00632	1.59	0.00634
1.592	0.00637	1.592	0.00632	1.592	0.00634
1.594	0.00637	1.594	0.00632	1.594	0.00634
1.596	0.00637	1.596	0.00632	1.596	0.00634
1.598	0.00637	1.598	0.00632	1.598	0.00634
1.6	0.00637	1.6	0.00632	1.6	0.00634
1.602	0.00637	1.602	0.00632	1.602	0.00634
1.604	0.00637	1.604	0.00632	1.604	0.00634
1.606	0.00637	1.606	0.00632	1.606	0.00634
1.608	0.00637	1.608	0.00632	1.608	0.00634
1.61	0.00637	1.61	0.00632	1.61	0.00634
1.612	0.00637	1.612	0.00632	1.612	0.00634
1.614	0.00637	1.614	0.00632	1.614	0.00634
1.616	0.00637	1.616	0.00632	1.616	0.00634
1.618	0.00637	1.618	0.00632	1.618	0.00634
1.62	0.00637	1.62	0.00632	1.62	0.00634
1.622	0.00637	1.622	0.00632	1.622	0.00634
1.624	0.00637	1.624	0.00632	1.624	0.00634
1.626	0.00637	1.626	0.00632	1.626	0.00634
1.628	0.00637	1.628	0.00632	1.628	0.00634
1.63	0.00637	1.63	0.00632	1.63	0.00634
1.632	0.00637	1.632	0.00632	1.632	0.00634
1.634	0.00637	1.634	0.00632	1.634	0.00634
1.636	0.00637	1.636	0.00632	1.636	0.00634
1.638	0.00637	1.638	0.00632	1.638	0.00634
1.64	0.00637	1.64	0.00632	1.64	0.00634
1.642	0.00637	1.642	0.00633	1.642	0.00634
1.644	0.00637	1.644	0.00632	1.644	0.00634
1.646	0.00637	1.646	0.00633	1.646	0.00634
1.648	0.00637	1.648	0.00633	1.648	0.00634
1.65	0.00637	1.65	0.00632	1.65	0.00634
1.652	0.00637	1.652	0.00632	1.652	0.00634
1.654	0.00637	1.654	0.00633	1.654	0.00634
1.656	0.00637	1.656	0.00633	1.656	0.00634
1.658	0.00637	1.658	0.00633	1.658	0.00634
1.66	0.00637	1.66	0.00633	1.66	0.00634
1.662	0.00637	1.662	0.00633	1.662	0.00634
1.664	0.00637	1.664	0.00633	1.664	0.00634
1.666	0.00637	1.666	0.00633	1.666	0.00634
1.668	0.00637	1.668	0.00633	1.668	0.00634
1.67	0.00637	1.67	0.00633	1.67	0.00634
1.672	0.00637	1.672	0.00633	1.672	0.00634
1.674	0.00637	1.674	0.00633	1.674	0.00634
1.676	0.00637	1.676	0.00633	1.676	0.00634
1.678	0.00637	1.678	0.00633	1.678	0.00634
1.68	0.00637	1.68	0.00633	1.68	0.00634
1.682	0.00637	1.682	0.00633	1.682	0.00634
1.684	0.00637	1.684	0.00633	1.684	0.00634
1.686	0.00637	1.686	0.00633	1.686	0.00634
1.688	0.00637	1.688	0.00633	1.688	0.00634
1.69	0.00637	1.69	0.00633	1.69	0.00634
1.692	0.00637	1.692	0.00633	1.692	0.00634
1.694	0.00637	1.694	0.00633	1.694	0.00634
1.696	0.00637	1.696	0.00633	1.696	0.00634
1.698	0.00637	1.698	0.00633	1.698	0.00634
1.7	0.00637	1.7	0.00633	1.7	0.00634
1.702	0.00637	1.702	0.00633	1.702	0.00634
1.704	0.00637	1.704	0.00633	1.704	0.00634
1.706	0.00637	1.706	0.00633	1.706	0.00635
1.708	0.00637	1.708	0.00633	1.708	0.00635
1.71	0.00637	1.71	0.00633	1.71	0.00635
1.712	0.00637	1.712	0.00633	1.712	0.00634
1.714	0.00637	1.714	0.00633	1.714	0.00634
1.716	0.00637	1.716	0.00633	1.716	0.00635
1.718	0.00637	1.718	0.00633	1.718	0.00635
1.72	0.00637	1.72	0.00633	1.72	0.00635
1.722	0.00637	1.722	0.00633	1.722	0.00635
1.724	0.00637	1.724	0.00633	1.724	0.00635
1.726	0.00637	1.726	0.00633	1.726	0.00635
1.728	0.00637	1.728	0.00633	1.728	0.00635
1.73	0.00637	1.73	0.00633	1.73	0.00635
1.732	0.00637	1.732	0.00633	1.732	0.00635
1.734	0.00637	1.734	0.00633	1.734	0.00635
1.736	0.00637	1.736	0.00633	1.736	0.00635
1.738	0.00637	1.738	0.00633	1.738	0.00635
1.74	0.00637	1.74	0.00633	1.74	0.00635
1.742	0.00637	1.742	0.00633	1.742	0.00635
1.744	0.00637	1.744	0.00633	1.744	0.00635
1.746	0.00637	1.746	0.00633	1.746	0.00635
1.748	0.00637	1.748	0.00633	1.748	0.00635
1.75	0.00637	1.75	0.00633	1.75	0.00635
1.752	0.00637	1.752	0.00633	1.752	0.00635
1.754	0.00637	1.754	0.00633	1.754	0.00635
1.756	0.00637	1.756	0.00633	1.756	0.00635
1.758	0.00637	1.758	0.00633	1.758	0.00635
1.76	0.00637	1.76	0.00633	1.76	0.00635
1.762	0.00637	1.762	0.00633	1.762	0.00635
1.764	0.00638	1.764	0.00633	1.764	0.00635
1.766	0.00638	1.766	0.00633	1.766	0.00635
1.768	0.00638	1.768	0.00633	1.768	0.00635
1.77	0.00638	1.77	0.00633	1.77	0.00635
1.772	0.00637	1.772	0.00633	1.772	0.00635
1.774	0.00637	1.774	0.00633	1.774	0.00635
1.776	0.00637	1.776	0.00634	1.776	0.00635
1.778	0.00638	1.778	0.00634	1.778	0.00635
1.78	0.00638	1.78	0.00634	1.78	0.00635
1.782	0.00637	1.782	0.00634	1.782	0.00635
1.784	0.00638	1.784	0.00634	1.784	0.00635
1.786	0.00638	1.786	0.00634	1.786	0.00635
1.788	0.00638	1.788	0.00634	1.788	0.00635
1.79	0.00638	1.79	0.00634	1.79	0.00635
1.792	0.00637	1.792	0.00634	1.792	0.00635
1.794	0.00638	1.794	0.00634	1.794	0.00635
1.796	0.00638	1.796	0.00634	1.796	0.00635
1.798	0.00638	1.798	0.00634	1.798	0.00635
1.8	0.00638	1.8	0.00634	1.8	0.00635
1.802	0.00638	1.802	0.00634	1.802	0.00635
1.804	0.00638	1.804	0.00634	1.804	0.00635
1.806	0.00638	1.806	0.00634	1.806	0.00636
1.808	0.00638	1.808	0.00634	1.808	0.00636
1.81	0.00638	1.81	0.00634	1.81	0.00636
1.812	0.00638	1.812	0.00634	1.812	0.00636
1.814	0.00638	1.814	0.00634	1.814	0.00635
1.816	0.00638	1.816	0.00634	1.816	0.00635
1.818	0.00638	1.818	0.00634	1.818	0.00635
1.82	0.00638	1.82	0.00634	1.82	0.00636
1.822	0.00638	1.822	0.00634	1.822	0.00636
1.824	0.00638	1.824	0.00634	1.824	0.00636
1.826	0.00638	1.826	0.00634	1.826	0.00636
1.828	0.00638	1.828	0.00634	1.828	0.00636
1.83	0.00638	1.83	0.00634	1.83	0.00636
1.832	0.00638	1.832	0.00634	1.832	0.00636
1.834	0.00638	1.834	0.00634	1.834	0.00636
1.836	0.00638	1.836	0.00634	1.836	0.00636
1.838	0.00638	1.838	0.00634	1.838	0.00636
1.84	0.00638	1.84	0.00634	1.84	0.00636
1.842	0.00638	1.842	0.00634	1.842	0.00636
1.844	0.00638	1.844	0.00634	1.844	0.00636
1.846	0.00638	1.846	0.00634	1.846	0.00636
1.848	0.00638	1.848	0.00634	1.848	0.00636
1.85	0.00638	1.85	0.00634	1.85	0.00636
1.852	0.00638	1.852	0.00634	1.852	0.00636
1.854	0.00638	1.854	0.00634	1.854	0.00636
1.856	0.00638	1.856	0.00634	1.856	0.00636
1.858	0.00638	1.858	0.00634	1.858	0.00636
1.86	0.00638	1.86	0.00634	1.86	0.00636
1.862	0.00638	1.862	0.00634	1.862	0.00636
1.864	0.00638	1.864	0.00634	1.864	0.00636
1.866	0.00638	1.866	0.00634	1.866	0.00636
1.868	0.00638	1.868	0.00634	1.868	0.00636
1.87	0.00638	1.87	0.00634	1.87	0.00636
1.872	0.00638	1.872	0.00634	1.872	0.00636
1.874	0.00638	1.874	0.00634	1.874	0.00636
1.876	0.00638	1.876	0.00634	1.876	0.00636
1.878	0.00638	1.878	0.00634	1.878	0.00636
1.88	0.00638	1.88	0.00634	1.88	0.00636
1.882	0.00638	1.882	0.00634	1.882	0.00636
1.884	0.00638	1.884	0.00634	1.884	0.00636
1.886	0.00638	1.886	0.00634	1.886	0.00636
1.888	0.00638	1.888	0.00634	1.888	0.00636
1.89	0.00638	1.89	0.00634	1.89	0.00636
1.892	0.00638	1.892	0.00634	1.892	0.00636
1.894	0.00638	1.894	0.00634	1.894	0.00636
1.896	0.00638	1.896	0.00634	1.896	0.00636
1.898	0.00638	1.898	0.00634	1.898	0.00636
1.9	0.00638	1.9	0.00634	1.9	0.00636
1.902	0.00638	1.902	0.00634	1.902	0.00636
1.904	0.00638	1.904	0.00634	1.904	0.00636
1.906	0.00638	1.906	0.00634	1.906	0.00636
1.908	0.00638	1.908	0.00634	1.908	0.00636
1.91	0.00638	1.91	0.00634	1.91	0.00636
1.912	0.00638	1.912	0.00634	1.912	0.00636
1.914	0.00638	1.914	0.00634	1.914	0.00636
1.916	0.00638	1.916	0.00634	1.916	0.00636
1.918	0.00638	1.918	0.00634	1.918	0.00636
1.92	0.00638	1.92	0.00634	1.92	0.00636
1.922	0.00638	1.922	0.00634	1.922	0.00636
1.924	0.00638	1.924	0.00634	1.924	0.00636
1.926	0.00638	1.926	0.00634	1.926	0.00636
1.928	0.00638	1.928	0.00634	1.928	0.00636
1.93	0.00638	1.93	0.00634	1.93	0.00636
1.932	0.00638	1.932	0.00634	1.932	0.00636
1.934	0.00638	1.934	0.00634	1.934	0.00636
1.936	0.00638	1.936	0.00634	1.936	0.00636
1.938	0.00638	1.938	0.00634	1.938	0.00636
1.94	0.00638	1.94	0.00634	1.94	0.00636
1.942	0.00638	1.942	0.00634	1.942	0.00636
1.944	0.00638	1.944	0.00634	1.944	0.00636
1.946	0.00638	1.946	0.00634	1.946	0.00636
1.948	0.00638	1.948	0.00634	1.948	0.00636
1.95	0.00638	1.95	0.00634	1.95	0.00636
1.952	0.00638	1.952	0.00634	1.952	0.00636
1.954	0.00638	1.954	0.00634	1.954	0.00636
1.956	0.00638	1.956	0.00634	1.956	0.00636
1.958	0.00638	1.958	0.00634	1.958	0.00636
1.96	0.00638	1.96	0.00634	1.96	0.00636
1.962	0.00638	1.962	0.00634	1.962	0.00636
1.964	0.00638	1.964	0.00634	1.964	0.00636
1.966	0.00638	1.966	0.00634	1.966	0.00636
1.968	0.00638	1.968	0.00634	1.968	0.00636
1.97	0.00638	1.97	0.00634	1.97	0.00636
1.972	0.00638	1.972	0.00634	1.972	0.00636
1.974	0.00638	1.974	0.00634	1.974	0.00636
1.976	0.00638	1.976	0.00634	1.976	0.00636
1.978	0.00638	1.978	0.00634	1.978	0.00636
1.98	0.00638	1.98	0.00634	1.98	0.00636
1.982	0.00638	1.982	0.00634	1.982	0.00636
1.984	0.00638	1.984	0.00634	1.984	0.00636
1.986	0.00638	1.986	0.00634	1.986	0.00636
1.988	0.00638	1.988	0.00634	1.988	0.00636
1.99	0.00638	1.99	0.00634	1.99	0.00637
1.992	0.00638	1.992	0.00634	1.992	0.00636
1.994	0.00638	1.994	0.00634	1.994	0.00636
1.996	0.00638	1.996	0.00634	1.996	0.00637
1.998	0.00638	1.998	0.00634	1.998	0.00636
2	0.00638	2	0.00634	2	0.00636
2.002	0.00638	2.002	0.00634	2.002	0.00636
2.004	0.00638	2.004	0.00634	2.004	0.00636
2.006	0.00638	2.006	0.00634	2.006	0.00636
2.008	0.00638	2.008	0.00634	2.008	0.00636
2.01	0.00638	2.01	0.00634	2.01	0.00637
2.012	0.00638	2.012	0.00634	2.012	0.00637
2.014	0.00638	2.014	0.00634	2.014	0.00636
2.016	0.00638	2.016	0.00634	2.016	0.00636
2.018	0.00638	2.018	0.00634	2.018	0.00637
2.02	0.00639	2.02	0.00634	2.02	0.00637
2.022	0.00638	2.022	0.00634	2.022	0.00637
2.024	0.00638	2.024	0.00634	2.024	0.00637
2.026	0.00638	2.026	0.00634	2.026	0.00637
2.028	0.00638	2.028	0.00634	2.028	0.00637
2.03	0.00639	2.03	0.00634	2.03	0.00637
2.032	0.00639	2.032	0.00634	2.032	0.00637
2.034	0.00639	2.034	0.00634	2.034	0.00637
2.036	0.00639	2.036	0.00634	2.036	0.00637
2.038	0.00639	2.038	0.00634	2.038	0.00637
2.04	0.00639	2.04	0.00634	2.04	0.00637
2.042	0.00638	2.042	0.00634	2.042	0.00637
2.044	0.00638	2.044	0.00634	2.044	0.00637
2.046	0.00639	2.046	0.00634	2.046	0.00637
2.048	0.00639	2.048	0.00634	2.048	0.00637
2.05	0.00639	2.05	0.00634	2.05	0.00637
2.052	0.00639	2.052	0.00634	2.052	0.00637
2.054	0.00639	2.054	0.00634	2.054	0.00637
2.056	0.00639	2.056	0.00634	2.056	0.00637
2.058	0.00639	2.058	0.00634	2.058	0.00637
2.06	0.00639	2.06	0.00634	2.06	0.00637
2.062	0.00639	2.062	0.00634	2.062	0.00637
2.064	0.00639	2.064	0.00634	2.064	0.00637
2.066	0.00639	2.066	0.00634	2.066	0.00637
2.068	0.00639	2.068	0.00634	2.068	0.00637
2.07	0.00639	2.07	0.00634	2.07	0.00637
2.072	0.00639	2.072	0.00634	2.072	0.00637
2.074	0.00639	2.074	0.00634	2.074	0.00637
2.076	0.00639	2.076	0.00634	2.076	0.00637
2.078	0.00639	2.078	0.00634	2.078	0.00637
2.08	0.00639	2.08	0.00634	2.08	0.00637
2.082	0.00639	2.082	0.00634	2.082	0.00637
2.084	0.00639	2.084	0.00634	2.084	0.00637
2.086	0.00639	2.086	0.00634	2.086	0.00637
2.088	0.00639	2.088	0.00634	2.088	0.00637
2.09	0.00639	2.09	0.00634	2.09	0.00637
2.092	0.00639	2.092	0.00634	2.092	0.00637
2.094	0.00639	2.094	0.00634	2.094	0.00637
2.096	0.00639	2.096	0.00634	2.096	0.00637
2.098	0.00639	2.098	0.00634	2.098	0.00637
2.1	0.00639	2.1	0.00634	2.1	0.00637
2.102	0.00639	2.102	0.00634	2.102	0.00637
2.104	0.00639	2.104	0.00634	2.104	0.00637
2.106	0.00639	2.106	0.00634	2.106	0.00637
2.108	0.00639	2.108	0.00634	2.108	0.00637
2.11	0.00639	2.11	0.00634	2.11	0.00637
2.112	0.00639	2.112	0.00634	2.112	0.00637
2.114	0.00639	2.114	0.00634	2.114	0.00637
2.116	0.00639	2.116	0.00634	2.116	0.00637
2.118	0.00639	2.118	0.00634	2.118	0.00637
2.12	0.00639	2.12	0.00634	2.12	0.00637
2.122	0.00639	2.122	0.00634	2.122	0.00637
2.124	0.00639	2.124	0.00634	2.124	0.00637
2.126	0.00639	2.126	0.00634	2.126	0.00637
2.128	0.00639	2.128	0.00634	2.128	0.00637
2.13	0.00639	2.13	0.00634	2.13	0.00637
2.132	0.00639	2.132	0.00634	2.132	0.00637
2.134	0.00639	2.134	0.00634	2.134	0.00637
2.136	0.00639	2.136	0.00634	2.136	0.00637
2.138	0.00639	2.138	0.00634	2.138	0.00637
2.14	0.00639	2.14	0.00634	2.14	0.00637
2.142	0.00639	2.142	0.00634	2.142	0.00637
2.144	0.00639	2.144	0.00634	2.144	0.00637
2.146	0.00639	2.146	0.00634	2.146	0.00637
2.148	0.00639	2.148	0.00634	2.148	0.00637
2.15	0.00639	2.15	0.00634	2.15	0.00637
2.152	0.00639	2.152	0.00634	2.152	0.00637
2.154	0.00639	2.154	0.00634	2.154	0.00637
2.156	0.00639	2.156	0.00634	2.156	0.00637
2.158	0.00639	2.158	0.00634	2.158	0.00637
2.16	0.00639	2.16	0.00634	2.16	0.00637
2.162	0.00639	2.162	0.00634	2.162	0.00637
2.164	0.00639	2.164	0.00634	2.164	0.00637
2.166	0.00639	2.166	0.00634	2.166	0.00637
2.168	0.00639	2.168	0.00634	2.168	0.00637
2.17	0.00639	2.17	0.00634	2.17	0.00637
2.172	0.00639	2.172	0.00634	2.172	0.00637
2.174	0.00639	2.174	0.00634	2.174	0.00637
2.176	0.00639	2.176	0.00634	2.176	0.00637
2.178	0.00639	2.178	0.00634	2.178	0.00637
2.18	0.00639	2.18	0.00634	2.18	0.00637
2.182	0.00639	2.182	0.00634	2.182	0.00637
2.184	0.00639	2.184	0.00634	2.184	0.00637
2.186	0.00639	2.186	0.00634	2.186	0.00637
2.188	0.00639	2.188	0.00634	2.188	0.00637
2.19	0.00639	2.19	0.00634	2.19	0.00637
2.192	0.00639	2.192	0.00634	2.192	0.00637
2.194	0.00639	2.194	0.00634	2.194	0.00637
2.196	0.00639	2.196	0.00634	2.196	0.00637
2.198	0.00639	2.198	0.00634	2.198	0.00637
2.2	0.00639	2.2	0.00634	2.2	0.00637
2.202	0.00639	2.202	0.00634	2.202	0.00637
2.204	0.00639	2.204	0.00634	2.204	0.00637
2.206	0.00639	2.206	0.00634	2.206	0.00637
2.208	0.00639	2.208	0.00634	2.208	0.00637
2.21	0.00639	2.21	0.00634	2.21	0.00637
2.212	0.00639	2.212	0.00634	2.212	0.00637
2.214	0.00639	2.214	0.00634	2.214	0.00637
2.216	0.00639	2.216	0.00634	2.216	0.00637
2.218	0.00639	2.218	0.00634	2.218	0.00637
2.22	0.00639	2.22	0.00634	2.22	0.00637
2.222	0.00639	2.222	0.00634	2.222	0.00637
2.224	0.00639	2.224	0.00634	2.224	0.00637
2.226	0.00639	2.226	0.00634	2.226	0.00637
2.228	0.00639	2.228	0.00634	2.228	0.00637
2.23	0.00639	2.23	0.00634	2.23	0.00637
2.232	0.00639	2.232	0.00634	2.232	0.00637
2.234	0.00639	2.234	0.00634	2.234	0.00637
2.236	0.00639	2.236	0.00634	2.236	0.00638
2.238	0.00639	2.238	0.00634	2.238	0.00637
2.24	0.00639	2.24	0.00634	2.24	0.00637
2.242	0.00639	2.242	0.00634	2.242	0.00638
2.244	0.00639	2.244	0.00634	2.244	0.00638
2.246	0.00639	2.246	0.00634	2.246	0.00637
2.248	0.00639	2.248	0.00634	2.248	0.00637
2.25	0.00639	2.25	0.00634	2.25	0.00638
2.252	0.00639	2.252	0.00634	2.252	0.00638
2.254	0.00639	2.254	0.00634	2.254	0.00638
2.256	0.00639	2.256	0.00634	2.256	0.00638
2.258	0.00639	2.258	0.00634	2.258	0.00638
2.26	0.00639	2.26	0.00634	2.26	0.00638
2.262	0.00639	2.262	0.00634	2.262	0.00638
2.264	0.00639	2.264	0.00634	2.264	0.00637
2.266	0.00639	2.266	0.00634	2.266	0.00638
2.268	0.00639	2.268	0.00634	2.268	0.00637
2.27	0.00639	2.27	0.00634	2.27	0.00638
2.272	0.00639	2.272	0.00634	2.272	0.00638
2.274	0.00639	2.274	0.00634	2.274	0.00638
2.276	0.00639	2.276	0.00634	2.276	0.00638
2.278	0.00639	2.278	0.00634	2.278	0.00638
2.28	0.00639	2.28	0.00634	2.28	0.00638
2.282	0.00639	2.282	0.00634	2.282	0.00638
2.284	0.00639	2.284	0.00634	2.284	0.00638
2.286	0.00639	2.286	0.00634	2.286	0.00638
2.288	0.00639	2.288	0.00634	2.288	0.00638
2.29	0.00639	2.29	0.00634	2.29	0.00638
2.292	0.00639	2.292	0.00635	2.292	0.00638
2.294	0.00639	2.294	0.00635	2.294	0.00638
2.296	0.00639	2.296	0.00635	2.296	0.00638
2.298	0.00639	2.298	0.00635	2.298	0.00638
2.3	0.00639	2.3	0.00634	2.3	0.00638
2.302	0.00639	2.302	0.00635	2.302	0.00638
2.304	0.00639	2.304	0.00635	2.304	0.00638
2.306	0.00639	2.306	0.00634	2.306	0.00638
2.308	0.00639	2.308	0.00635	2.308	0.00638
2.31	0.00639	2.31	0.00635	2.31	0.00638
2.312	0.00639	2.312	0.00635	2.312	0.00638
2.314	0.00639	2.314	0.00635	2.314	0.00638
2.316	0.00639	2.316	0.00635	2.316	0.00638
2.318	0.00639	2.318	0.00634	2.318	0.00638
2.32	0.00639	2.32	0.00634	2.32	0.00638
2.322	0.00639	2.322	0.00634	2.322	0.00638
2.324	0.00639	2.324	0.00635	2.324	0.00638
2.326	0.00639	2.326	0.00635	2.326	0.00638
2.328	0.00639	2.328	0.00635	2.328	0.00638
2.33	0.00639	2.33	0.00635	2.33	0.00638
2.332	0.00639	2.332	0.00635	2.332	0.00638
2.334	0.00639	2.334	0.00635	2.334	0.00638
2.336	0.00639	2.336	0.00635	2.336	0.00638
2.338	0.00639	2.338	0.00635	2.338	0.00638
2.34	0.00639	2.34	0.00635	2.34	0.00638
2.342	0.00639	2.342	0.00635	2.342	0.00638
2.344	0.00639	2.344	0.00635	2.344	0.00638
2.346	0.00639	2.346	0.00635	2.346	0.00638
2.348	0.00639	2.348	0.00635	2.348	0.00638
2.35	0.00639	2.35	0.00635	2.35	0.00638
2.352	0.00639	2.352	0.00634	2.352	0.00638
2.354	0.00639	2.354	0.00635	2.354	0.00638
2.356	0.00639	2.356	0.00635	2.356	0.00638
2.358	0.00639	2.358	0.00635	2.358	0.00638
2.36	0.00639	2.36	0.00635	2.36	0.00638
2.362	0.00639	2.362	0.00635	2.362	0.00638
2.364	0.00639	2.364	0.00635	2.364	0.00638
2.366	0.00639	2.366	0.00635	2.366	0.00638
2.368	0.00639	2.368	0.00635	2.368	0.00638
2.37	0.00639	2.37	0.00635	2.37	0.00638
2.372	0.00639	2.372	0.00635	2.372	0.00638
2.374	0.00639	2.374	0.00635	2.374	0.00638
2.376	0.00639	2.376	0.00635	2.376	0.00638
2.378	0.00639	2.378	0.00635	2.378	0.00638
2.38	0.00639	2.38	0.00635	2.38	0.00638
2.382	0.00639	2.382	0.00635	2.382	0.00638
2.384	0.00639	2.384	0.00635	2.384	0.00638
2.386	0.00639	2.386	0.00635	2.386	0.00638
2.388	0.00639	2.388	0.00635	2.388	0.00638
2.39	0.00639	2.39	0.00635	2.39	0.00638
2.392	0.00639	2.392	0.00635	2.392	0.00638
2.394	0.00639	2.394	0.00635	2.394	0.00638
2.396	0.00639	2.396	0.00635	2.396	0.00638
2.398	0.00639	2.398	0.00635	2.398	0.00638
2.4	0.00639	2.4	0.00635	2.4	0.00638
2.402	0.00639	2.402	0.00635	2.402	0.00638
2.404	0.00639	2.404	0.00635	2.404	0.00638
2.406	0.00639	2.406	0.00635	2.406	0.00638
2.408	0.00639	2.408	0.00635	2.408	0.00638
2.41	0.00639	2.41	0.00635	2.41	0.00638
2.412	0.00639	2.412	0.00635	2.412	0.00638
2.414	0.00639	2.414	0.00635	2.414	0.00638
2.416	0.00639	2.416	0.00635	2.416	0.00638
2.418	0.00639	2.418	0.00635	2.418	0.00638
2.42	0.00639	2.42	0.00635	2.42	0.00638
2.422	0.00639	2.422	0.00635	2.422	0.00638
2.424	0.00639	2.424	0.00635	2.424	0.00638
2.426	0.00639	2.426	0.00635	2.426	0.00638
2.428	0.00639	2.428	0.00635	2.428	0.00638
2.43	0.00639	2.43	0.00635	2.43	0.00638
2.432	0.00639	2.432	0.00635	2.432	0.00638
2.434	0.00639	2.434	0.00635	2.434	0.00638
2.436	0.00639	2.436	0.00635	2.436	0.00638
2.438	0.00639	2.438	0.00635	2.438	0.00638
2.44	0.00639	2.44	0.00635	2.44	0.00638
2.442	0.00639	2.442	0.00635	2.442	0.00638
2.444	0.00639	2.444	0.00635	2.444	0.00638
2.446	0.00639	2.446	0.00635	2.446	0.00638
2.448	0.00639	2.448	0.00635	2.448	0.00638
2.45	0.00639	2.45	0.00635	2.45	0.00638
2.452	0.00639	2.452	0.00635	2.452	0.00638
2.454	0.00639	2.454	0.00635	2.454	0.00638
2.456	0.00639	2.456	0.00635	2.456	0.00638
2.458	0.00639	2.458	0.00635	2.458	0.00638
2.46	0.00639	2.46	0.00635	2.46	0.00638
2.462	0.00639	2.462	0.00635	2.462	0.00638
2.464	0.00639	2.464	0.00635	2.464	0.00638
2.466	0.00639	2.466	0.00635	2.466	0.00638
2.468	0.00639	2.468	0.00635	2.468	0.00638
2.47	0.00639	2.47	0.00635	2.47	0.00638
2.472	0.00639	2.472	0.00635	2.472	0.00638
2.474	0.00639	2.474	0.00635	2.474	0.00638
2.476	0.00639	2.476	0.00635	2.476	0.00638
2.478	0.00639	2.478	0.00635	2.478	0.00638
2.48	0.00639	2.48	0.00635	2.48	0.00638
2.482	0.00639	2.482	0.00635	2.482	0.00638
2.484	0.00639	2.484	0.00635	2.484	0.00638
2.486	0.00639	2.486	0.00635	2.486	0.00638
2.488	0.00639	2.488	0.00635	2.488	0.00638
2.49	0.00639	2.49	0.00635	2.49	0.00638
2.492	0.00639	2.492	0.00635	2.492	0.00638
2.494	0.00639	2.494	0.00635	2.494	0.00638
2.496	0.00639	2.496	0.00635	2.496	0.00638
2.498	0.00639	2.498	0.00635	2.498	0.00638
2.5	0.00639	2.5	0.00635	2.5	0.00638
2.502	0.00639	2.502	0.00635	2.502	0.00638
2.504	0.00639	2.504	0.00635	2.504	0.00638
2.506	0.00639	2.506	0.00635	2.506	0.00638
2.508	0.00639	2.508	0.00635	2.508	0.00638
2.51	0.00639	2.51	0.00635	2.51	0.00638
2.512	0.00639	2.512	0.00635	2.512	0.00638
2.514	0.00639	2.514	0.00635	2.514	0.00638
2.516	0.00639	2.516	0.00635	2.516	0.00638
2.518	0.00639	2.518	0.00635	2.518	0.00638
2.52	0.00639	2.52	0.00635	2.52	0.00638
2.522	0.00639	2.522	0.00635	2.522	0.00638
2.524	0.00639	2.524	0.00635	2.524	0.00638
2.526	0.00639	2.526	0.00635	2.526	0.00638
2.528	0.00639	2.528	0.00635	2.528	0.00638
2.53	0.00639	2.53	0.00635	2.53	0.00638
2.532	0.00639	2.532	0.00635	2.532	0.00638
2.534	0.00639	2.534	0.00635	2.534	0.00638
2.536	0.00639	2.536	0.00635	2.536	0.00638
2.538	0.00639	2.538	0.00635	2.538	0.00638
2.54	0.00639	2.54	0.00635	2.54	0.00638
2.542	0.00639	2.542	0.00635	2.542	0.00638
2.544	0.00639	2.544	0.00635	2.544	0.00638
2.546	0.00639	2.546	0.00635	2.546	0.00638
2.548	0.00639	2.548	0.00635	2.548	0.00638
2.55	0.0064	2.55	0.00635	2.55	0.00638
2.552	0.00639	2.552	0.00635	2.552	0.00638
2.554	0.00639	2.554	0.00635	2.554	0.00638
2.556	0.00639	2.556	0.00635	2.556	0.00638
2.558	0.00639	2.558	0.00635	2.558	0.00638
2.56	0.00639	2.56	0.00635	2.56	0.00638
2.562	0.00639	2.562	0.00635	2.562	0.00638
2.564	0.0064	2.564	0.00635	2.564	0.00638
2.566	0.00639	2.566	0.00635	2.566	0.00638
2.568	0.0064	2.568	0.00635	2.568	0.00638
2.57	0.00639	2.57	0.00635	2.57	0.00638
2.572	0.00639	2.572	0.00635	2.572	0.00638
2.574	0.00639	2.574	0.00635	2.574	0.00638
2.576	0.00639	2.576	0.00635	2.576	0.00638
2.578	0.00639	2.578	0.00635	2.578	0.00638
2.58	0.00639	2.58	0.00635	2.58	0.00638
2.582	0.00639	2.582	0.00635	2.582	0.00638
2.584	0.0064	2.584	0.00635	2.584	0.00638
2.586	0.0064	2.586	0.00635	2.586	0.00638
2.588	0.00639	2.588	0.00635	2.588	0.00638
2.59	0.0064	2.59	0.00635	2.59	0.00638
2.592	0.00639	2.592	0.00635	2.592	0.00638
2.594	0.00639	2.594	0.00635	2.594	0.00638
2.596	0.00639	2.596	0.00635	2.596	0.00638
2.598	0.0064	2.598	0.00635	2.598	0.00638
2.6	0.0064	2.6	0.00635	2.6	0.00638
2.602	0.0064	2.602	0.00635	2.602	0.00638
2.604	0.0064	2.604	0.00635	2.604	0.00638
2.606	0.00639	2.606	0.00635	2.606	0.00638
2.608	0.00639	2.608	0.00635	2.608	0.00638
2.61	0.00639	2.61	0.00635	2.61	0.00638
2.612	0.00639	2.612	0.00635	2.612	0.00638
2.614	0.0064	2.614	0.00635	2.614	0.00638
2.616	0.0064	2.616	0.00635	2.616	0.00638
2.618	0.0064	2.618	0.00635	2.618	0.00638
2.62	0.0064	2.62	0.00635	2.62	0.00638
2.622	0.0064	2.622	0.00635	2.622	0.00638
2.624	0.00639	2.624	0.00635	2.624	0.00638
2.626	0.00639	2.626	0.00635	2.626	0.00639
2.628	0.00639	2.628	0.00635	2.628	0.00638
2.63	0.0064	2.63	0.00635	2.63	0.00638
2.632	0.0064	2.632	0.00635	2.632	0.00638
2.634	0.0064	2.634	0.00635	2.634	0.00638
2.636	0.0064	2.636	0.00635	2.636	0.00638
2.638	0.00639	2.638	0.00635	2.638	0.00638
2.64	0.0064	2.64	0.00635	2.64	0.00639
2.642	0.00639	2.642	0.00635	2.642	0.00639
2.644	0.0064	2.644	0.00635	2.644	0.00639
2.646	0.00639	2.646	0.00635	2.646	0.00638
2.648	0.0064	2.648	0.00635	2.648	0.00638
2.65	0.0064	2.65	0.00635	2.65	0.00638
2.652	0.0064	2.652	0.00635	2.652	0.00638
2.654	0.0064	2.654	0.00635	2.654	0.00638
2.656	0.00639	2.656	0.00635	2.656	0.00639
2.658	0.0064	2.658	0.00635	2.658	0.00638
2.66	0.00639	2.66	0.00635	2.66	0.00639
2.662	0.0064	2.662	0.00635	2.662	0.00638
2.664	0.0064	2.664	0.00635	2.664	0.00638
2.666	0.0064	2.666	0.00635	2.666	0.00638
2.668	0.00639	2.668	0.00635	2.668	0.00638
2.67	0.0064	2.67	0.00635	2.67	0.00639
2.672	0.00639	2.672	0.00635	2.672	0.00638
2.674	0.0064	2.674	0.00635	2.674	0.00639
2.676	0.00639	2.676	0.00635	2.676	0.00639
2.678	0.0064	2.678	0.00635	2.678	0.00639
2.68	0.0064	2.68	0.00635	2.68	0.00638
2.682	0.0064	2.682	0.00635	2.682	0.00638
2.684	0.0064	2.684	0.00635	2.684	0.00638
2.686	0.0064	2.686	0.00635	2.686	0.00638
2.688	0.0064	2.688	0.00635	2.688	0.00639
2.69	0.0064	2.69	0.00635	2.69	0.00639
2.692	0.00639	2.692	0.00635	2.692	0.00638
2.694	0.00639	2.694	0.00635	2.694	0.00639
2.696	0.00639	2.696	0.00635	2.696	0.00639
2.698	0.0064	2.698	0.00635	2.698	0.00639
2.7	0.0064	2.7	0.00635	2.7	0.00638
2.702	0.0064	2.702	0.00635	2.702	0.00639
2.704	0.0064	2.704	0.00635	2.704	0.00638
2.706	0.0064	2.706	0.00635	2.706	0.00639
2.708	0.00639	2.708	0.00635	2.708	0.00639
2.71	0.0064	2.71	0.00635	2.71	0.00639
2.712	0.0064	2.712	0.00635	2.712	0.00639
2.714	0.0064	2.714	0.00635	2.714	0.00638
2.716	0.0064	2.716	0.00635	2.716	0.00639
2.718	0.0064	2.718	0.00635	2.718	0.00639
2.72	0.0064	2.72	0.00635	2.72	0.00639
2.722	0.0064	2.722	0.00635	2.722	0.00639
2.724	0.0064	2.724	0.00635	2.724	0.00639
2.726	0.0064	2.726	0.00635	2.726	0.00639
2.728	0.0064	2.728	0.00635	2.728	0.00639
2.73	0.0064	2.73	0.00635	2.73	0.00639
2.732	0.0064	2.732	0.00635	2.732	0.00638
2.734	0.0064	2.734	0.00635	2.734	0.00639
2.736	0.0064	2.736	0.00635	2.736	0.00639
2.738	0.0064	2.738	0.00635	2.738	0.00639
2.74	0.0064	2.74	0.00635	2.74	0.00639
2.742	0.00639	2.742	0.00635	2.742	0.00639
2.744	0.0064	2.744	0.00635	2.744	0.00639
2.746	0.0064	2.746	0.00635	2.746	0.00639
2.748	0.0064	2.748	0.00635	2.748	0.00638
2.75	0.0064	2.75	0.00635	2.75	0.00639
2.752	0.0064	2.752	0.00635	2.752	0.00639
2.754	0.0064	2.754	0.00635	2.754	0.00639
2.756	0.0064	2.756	0.00635	2.756	0.00639
2.758	0.0064	2.758	0.00635	2.758	0.00639
2.76	0.00639	2.76	0.00635	2.76	0.00639
2.762	0.0064	2.762	0.00635	2.762	0.00639
2.764	0.0064	2.764	0.00635	2.764	0.00639
2.766	0.0064	2.766	0.00635	2.766	0.00639
2.768	0.0064	2.768	0.00635	2.768	0.00639
2.77	0.0064	2.77	0.00635	2.77	0.00639
2.772	0.0064	2.772	0.00635	2.772	0.00639
2.774	0.0064	2.774	0.00635	2.774	0.00639
2.776	0.0064	2.776	0.00635	2.776	0.00639
2.778	0.0064	2.778	0.00635	2.778	0.00639
2.78	0.0064	2.78	0.00635	2.78	0.00639
2.782	0.0064	2.782	0.00635	2.782	0.00639
2.784	0.0064	2.784	0.00635	2.784	0.00639
2.786	0.0064	2.786	0.00635	2.786	0.00639
2.788	0.0064	2.788	0.00635	2.788	0.00639
2.79	0.0064	2.79	0.00635	2.79	0.00639
2.792	0.0064	2.792	0.00635	2.792	0.00639
2.794	0.0064	2.794	0.00635	2.794	0.00639
2.796	0.0064	2.796	0.00635	2.796	0.00639
2.798	0.0064	2.798	0.00635	2.798	0.00639
2.8	0.0064	2.8	0.00635	2.8	0.00639
2.802	0.0064	2.802	0.00635	2.802	0.00639
2.804	0.0064	2.804	0.00635	2.804	0.00639
2.806	0.0064	2.806	0.00635	2.806	0.00639
2.808	0.0064	2.808	0.00635	2.808	0.00639
2.81	0.0064	2.81	0.00635	2.81	0.00639
2.812	0.0064	2.812	0.00635	2.812	0.00639
2.814	0.0064	2.814	0.00635	2.814	0.00639
2.816	0.0064	2.816	0.00635	2.816	0.00639
2.818	0.0064	2.818	0.00635	2.818	0.00639
2.82	0.0064	2.82	0.00635	2.82	0.00639
2.822	0.0064	2.822	0.00635	2.822	0.00639
2.824	0.0064	2.824	0.00635	2.824	0.00639
2.826	0.0064	2.826	0.00635	2.826	0.00639
2.828	0.0064	2.828	0.00635	2.828	0.00639
2.83	0.0064	2.83	0.00635	2.83	0.00639
2.832	0.0064	2.832	0.00635	2.832	0.00639
2.834	0.0064	2.834	0.00635	2.834	0.00639
2.836	0.0064	2.836	0.00635	2.836	0.00639
2.838	0.0064	2.838	0.00635	2.838	0.00639
2.84	0.0064	2.84	0.00635	2.84	0.00639
2.842	0.0064	2.842	0.00635	2.842	0.00639
2.844	0.0064	2.844	0.00635	2.844	0.00639
2.846	0.0064	2.846	0.00635	2.846	0.00639
2.848	0.0064	2.848	0.00635	2.848	0.00639
2.85	0.0064	2.85	0.00635	2.85	0.00639
2.852	0.0064	2.852	0.00635	2.852	0.00639
2.854	0.0064	2.854	0.00635	2.854	0.00639
2.856	0.0064	2.856	0.00635	2.856	0.00639
2.858	0.0064	2.858	0.00635	2.858	0.00639
2.86	0.0064	2.86	0.00635	2.86	0.00639
2.862	0.0064	2.862	0.00635	2.862	0.00639
2.864	0.0064	2.864	0.00635	2.864	0.00639
2.866	0.0064	2.866	0.00635	2.866	0.00639
2.868	0.0064	2.868	0.00635	2.868	0.00639
2.87	0.0064	2.87	0.00635	2.87	0.00639
2.872	0.0064	2.872	0.00635	2.872	0.00639
2.874	0.0064	2.874	0.00635	2.874	0.00639
2.876	0.0064	2.876	0.00635	2.876	0.00639
2.878	0.0064	2.878	0.00635	2.878	0.00639
2.88	0.0064	2.88	0.00635	2.88	0.00639
2.882	0.0064	2.882	0.00635	2.882	0.00639
2.884	0.0064	2.884	0.00635	2.884	0.00639
2.886	0.0064	2.886	0.00635	2.886	0.00639
2.888	0.0064	2.888	0.00635	2.888	0.00639
2.89	0.0064	2.89	0.00635	2.89	0.00639
2.892	0.0064	2.892	0.00635	2.892	0.00639
2.894	0.0064	2.894	0.00635	2.894	0.00639
2.896	0.0064	2.896	0.00635	2.896	0.00639
2.898	0.0064	2.898	0.00635	2.898	0.00639
2.9	0.0064	2.9	0.00635	2.9	0.00639
2.902	0.0064	2.902	0.00635	2.902	0.00639
2.904	0.0064	2.904	0.00635	2.904	0.00639
2.906	0.0064	2.906	0.00635	2.906	0.00639
2.908	0.0064	2.908	0.00635	2.908	0.00639
2.91	0.0064	2.91	0.00635	2.91	0.00639
2.912	0.0064	2.912	0.00635	2.912	0.00639
2.914	0.0064	2.914	0.00635	2.914	0.00639
2.916	0.0064	2.916	0.00635	2.916	0.00639
2.918	0.0064	2.918	0.00635	2.918	0.00639
2.92	0.0064	2.92	0.00635	2.92	0.00639
2.922	0.0064	2.922	0.00635	2.922	0.00639
2.924	0.0064	2.924	0.00635	2.924	0.00639
2.926	0.0064	2.926	0.00635	2.926	0.00639
2.928	0.0064	2.928	0.00635	2.928	0.00639
2.93	0.0064	2.93	0.00635	2.93	0.00639
2.932	0.0064	2.932	0.00635	2.932	0.00639
2.934	0.0064	2.934	0.00635	2.934	0.00639
2.936	0.0064	2.936	0.00635	2.936	0.00639
2.938	0.0064	2.938	0.00635	2.938	0.00639
2.94	0.0064	2.94	0.00635	2.94	0.00639
2.942	0.0064	2.942	0.00635	2.942	0.00639
2.944	0.0064	2.944	0.00635	2.944	0.00639
2.946	0.0064	2.946	0.00635	2.946	0.00639
2.948	0.0064	2.948	0.00635	2.948	0.00639
2.95	0.0064	2.95	0.00635	2.95	0.00639
2.952	0.0064	2.952	0.00635	2.952	0.00639
2.954	0.0064	2.954	0.00635	2.954	0.00639
2.956	0.0064	2.956	0.00635	2.956	0.00639
2.958	0.0064	2.958	0.00635	2.958	0.00639
2.96	0.00639	2.96	0.00635	2.96	0.00639
2.962	0.0064	2.962	0.00635	2.962	0.00639
2.964	0.0064	2.964	0.00635	2.964	0.00639
2.966	0.0064	2.966	0.00635	2.966	0.00639
2.968	0.0064	2.968	0.00635	2.968	0.00639
2.97	0.0064	2.97	0.00635	2.97	0.00639
2.972	0.0064	2.972	0.00635	2.972	0.00639
2.974	0.0064	2.974	0.00635	2.974	0.00639
2.976	0.0064	2.976	0.00635	2.976	0.00639
2.978	0.0064	2.978	0.00635	2.978	0.00639
2.98	0.0064	2.98	0.00635	2.98	0.00639
2.982	0.0064	2.982	0.00635	2.982	0.00639
2.984	0.0064	2.984	0.00635	2.984	0.00639
2.986	0.0064	2.986	0.00635	2.986	0.00639
2.988	0.0064	2.988	0.00635	2.988	0.00639
2.99	0.0064	2.99	0.00635	2.99	0.00639
2.992	0.0064	2.992	0.00635	2.992	0.00639
2.994	0.0064	2.994	0.00635	2.994	0.00639
2.996	0.0064	2.996	0.00635	2.996	0.00639
2.998	0.0064	2.998	0.00635	2.998	0.00639
3	0.0064	3	0.00635	3	0.00639
3.002	0.0064	3.002	0.00635	3.002	0.00639
3.004	0.0064	3.004	0.00635	3.004	0.00639
3.006	0.0064	3.006	0.00635	3.006	0.00639
3.008	0.0064	3.008	0.00635	3.008	0.00639
3.01	0.00639	3.01	0.00635	3.01	0.00639
3.012	0.0064	3.012	0.00635	3.012	0.00639
3.014	0.0064	3.014	0.00635	3.014	0.00639
3.016	0.0064	3.016	0.00635	3.016	0.00639
3.018	0.0064	3.018	0.00635	3.018	0.00639
3.02	0.0064	3.02	0.00635	3.02	0.00639
3.022	0.0064	3.022	0.00635	3.022	0.00639
3.024	0.00639	3.024	0.00635	3.024	0.00639
3.026	0.00639	3.026	0.00635	3.026	0.00639
3.028	0.00639	3.028	0.00635	3.028	0.00639
3.03	0.00639	3.03	0.00635	3.03	0.00639
3.032	0.0064	3.032	0.00635	3.032	0.00639
3.034	0.0064	3.034	0.00635	3.034	0.00639
3.036	0.0064	3.036	0.00635	3.036	0.00639
3.038	0.00639	3.038	0.00635	3.038	0.00639
3.04	0.00639	3.04	0.00635	3.04	0.00639
3.042	0.00639	3.042	0.00635	3.042	0.00639
3.044	0.00639	3.044	0.00635	3.044	0.00639
3.046	0.00639	3.046	0.00635	3.046	0.00639
3.048	0.00639	3.048	0.00635	3.048	0.00639
3.05	0.00639	3.05	0.00635	3.05	0.00639
3.052	0.0064	3.052	0.00635	3.052	0.00639
3.054	0.0064	3.054	0.00635	3.054	0.00639
3.056	0.00639	3.056	0.00635	3.056	0.00639
3.058	0.00639	3.058	0.00635	3.058	0.00639
3.06	0.00639	3.06	0.00635	3.06	0.00639
3.062	0.00639	3.062	0.00635	3.062	0.00639
3.064	0.00639	3.064	0.00635	3.064	0.00639
3.066	0.0064	3.066	0.00635	3.066	0.00639
3.068	0.0064	3.068	0.00635	3.068	0.00639
3.07	0.0064	3.07	0.00635	3.07	0.00639
3.072	0.0064	3.072	0.00635	3.072	0.00639
3.074	0.00639	3.074	0.00635	3.074	0.00639
3.076	0.00639	3.076	0.00635	3.076	0.00639
3.078	0.00639	3.078	0.00635	3.078	0.00639
3.08	0.00639	3.08	0.00635	3.08	0.00639
3.082	0.0064	3.082	0.00635	3.082	0.00639
3.084	0.0064	3.084	0.00635	3.084	0.00639
3.086	0.0064	3.086	0.00635	3.086	0.00639
3.088	0.0064	3.088	0.00635	3.088	0.00639
3.09	0.00639	3.09	0.00635	3.09	0.00639
3.092	0.00639	3.092	0.00635	3.092	0.00639
3.094	0.00639	3.094	0.00635	3.094	0.00639
3.096	0.00639	3.096	0.00635	3.096	0.00639
3.098	0.00639	3.098	0.00635	3.098	0.00639
3.1	0.0064	3.1	0.00635	3.1	0.00639
3.102	0.00639	3.102	0.00635	3.102	0.00639
3.104	0.00639	3.104	0.00635	3.104	0.00639
3.106	0.00639	3.106	0.00635	3.106	0.00639
3.108	0.00639	3.108	0.00635	3.108	0.00639
3.11	0.00639	3.11	0.00635	3.11	0.00639
3.112	0.0064	3.112	0.00635	3.112	0.00639
3.114	0.0064	3.114	0.00635	3.114	0.00639
3.116	0.0064	3.116	0.00635	3.116	0.00639
3.118	0.0064	3.118	0.00635	3.118	0.00639
3.12	0.00639	3.12	0.00635	3.12	0.00639
3.122	0.00639	3.122	0.00635	3.122	0.00639
3.124	0.00639	3.124	0.00635	3.124	0.00639
3.126	0.00639	3.126	0.00635	3.126	0.00639
3.128	0.00639	3.128	0.00635	3.128	0.00639
3.13	0.00639	3.13	0.00635	3.13	0.00639
3.132	0.00639	3.132	0.00635	3.132	0.00639
3.134	0.0064	3.134	0.00635	3.134	0.00639
3.136	0.0064	3.136	0.00635	3.136	0.00639
3.138	0.00639	3.138	0.00635	3.138	0.00639
3.14	0.00639	3.14	0.00635	3.14	0.00639
3.142	0.00639	3.142	0.00635	3.142	0.00639
3.144	0.00639	3.144	0.00635	3.144	0.00639
3.146	0.00639	3.146	0.00635	3.146	0.00639
3.148	0.0064	3.148	0.00635	3.148	0.00639
3.15	0.0064	3.15	0.00635	3.15	0.00639
3.152	0.00639	3.152	0.00635	3.152	0.00639
3.154	0.00639	3.154	0.00635	3.154	0.00639
3.156	0.00639	3.156	0.00635	3.156	0.00639
3.158	0.00639	3.158	0.00635	3.158	0.00639
3.16	0.00639	3.16	0.00635	3.16	0.00639
3.162	0.00639	3.162	0.00635	3.162	0.00639
3.164	0.00639	3.164	0.00635	3.164	0.00639
3.166	0.00639	3.166	0.00634	3.166	0.00639
3.168	0.00639	3.168	0.00635	3.168	0.00639
3.17	0.00639	3.17	0.00635	3.17	0.00639
3.172	0.00639	3.172	0.00635	3.172	0.00639
3.174	0.00639	3.174	0.00635	3.174	0.00639
3.176	0.00639	3.176	0.00635	3.176	0.00639
3.178	0.00639	3.178	0.00635	3.178	0.00639
3.18	0.00639	3.18	0.00635	3.18	0.00639
3.182	0.00639	3.182	0.00635	3.182	0.00639
3.184	0.00639	3.184	0.00634	3.184	0.00639
3.186	0.00639	3.186	0.00634	3.186	0.00639
3.188	0.00639	3.188	0.00634	3.188	0.00639
3.19	0.00639	3.19	0.00635	3.19	0.00639
3.192	0.00639	3.192	0.00635	3.192	0.00639
3.194	0.00639	3.194	0.00635	3.194	0.00639
3.196	0.0064	3.196	0.00635	3.196	0.00639
3.198	0.00639	3.198	0.00635	3.198	0.00639
3.2	0.0064	3.2	0.00634	3.2	0.00639
3.202	0.00639	3.202	0.00635	3.202	0.00639
3.204	0.00639	3.204	0.00634	3.204	0.00639
3.206	0.00639	3.206	0.00634	3.206	0.00639
3.208	0.00639	3.208	0.00635	3.208	0.00639
3.21	0.00639	3.21	0.00635	3.21	0.00639
3.212	0.00639	3.212	0.00634	3.212	0.00639
3.214	0.00639	3.214	0.00635	3.214	0.00639
3.216	0.00639	3.216	0.00634	3.216	0.00639
3.218	0.00639	3.218	0.00634	3.218	0.00639
3.22	0.00639	3.22	0.00634	3.22	0.00639
3.222	0.00639	3.222	0.00634	3.222	0.00639
3.224	0.00639	3.224	0.00634	3.224	0.00639
3.226	0.00639	3.226	0.00635	3.226	0.00639
3.228	0.00639	3.228	0.00635	3.228	0.00639
3.23	0.00639	3.23	0.00634	3.23	0.00639
3.232	0.00639	3.232	0.00634	3.232	0.00639
3.234	0.00639	3.234	0.00634	3.234	0.00639
3.236	0.00639	3.236	0.00634	3.236	0.00639
3.238	0.00639	3.238	0.00634	3.238	0.00639
3.24	0.00639	3.24	0.00634	3.24	0.00639
3.242	0.00639	3.242	0.00634	3.242	0.00639
3.244	0.00639	3.244	0.00634	3.244	0.00639
3.246	0.00639	3.246	0.00634	3.246	0.00639
3.248	0.00639	3.248	0.00634	3.248	0.00639
3.25	0.00639	3.25	0.00634	3.25	0.00639
3.252	0.00639	3.252	0.00634	3.252	0.00639
3.254	0.00639	3.254	0.00634	3.254	0.00639
3.256	0.00639	3.256	0.00634	3.256	0.00639
3.258	0.00639	3.258	0.00634	3.258	0.00639
3.26	0.00639	3.26	0.00634	3.26	0.00639
3.262	0.00639	3.262	0.00634	3.262	0.00639
3.264	0.00639	3.264	0.00634	3.264	0.00639
3.266	0.00639	3.266	0.00634	3.266	0.00639
3.268	0.00639	3.268	0.00634	3.268	0.00639
3.27	0.00639	3.27	0.00634	3.27	0.00639
3.272	0.00639	3.272	0.00634	3.272	0.00639
3.274	0.00639	3.274	0.00634	3.274	0.00639
3.276	0.00639	3.276	0.00634	3.276	0.00639
3.278	0.00639	3.278	0.00634	3.278	0.00639
3.28	0.00639	3.28	0.00634	3.28	0.00639
3.282	0.00639	3.282	0.00634	3.282	0.00639
3.284	0.00639	3.284	0.00634	3.284	0.00639
3.286	0.00639	3.286	0.00634	3.286	0.00639
3.288	0.00639	3.288	0.00634	3.288	0.00639
3.29	0.00639	3.29	0.00634	3.29	0.00639
3.292	0.00639	3.292	0.00634	3.292	0.00639
3.294	0.00639	3.294	0.00634	3.294	0.00639
3.296	0.00639	3.296	0.00634	3.296	0.00639
3.298	0.00639	3.298	0.00634	3.298	0.00639
3.3	0.00639	3.3	0.00634	3.3	0.00639
3.302	0.00639	3.302	0.00634	3.302	0.00639
3.304	0.00639	3.304	0.00634	3.304	0.00639
3.306	0.00639	3.306	0.00634	3.306	0.00639
3.308	0.00639	3.308	0.00634	3.308	0.00639
3.31	0.00639	3.31	0.00634	3.31	0.00639
3.312	0.00639	3.312	0.00634	3.312	0.00639
3.314	0.00639	3.314	0.00634	3.314	0.00639
3.316	0.00639	3.316	0.00634	3.316	0.00639
3.318	0.00639	3.318	0.00634	3.318	0.00639
3.32	0.00639	3.32	0.00634	3.32	0.00639
3.322	0.00639	3.322	0.00634	3.322	0.00639
3.324	0.00639	3.324	0.00634	3.324	0.00639
3.326	0.00639	3.326	0.00634	3.326	0.00639
3.328	0.00639	3.328	0.00634	3.328	0.00639
3.33	0.00639	3.33	0.00634	3.33	0.00639
3.332	0.00639	3.332	0.00634	3.332	0.00639
3.334	0.00639	3.334	0.00634	3.334	0.00639
3.336	0.00639	3.336	0.00634	3.336	0.00639
3.338	0.00639	3.338	0.00634	3.338	0.00639
3.34	0.00639	3.34	0.00634	3.34	0.00639
3.342	0.00639	3.342	0.00634	3.342	0.00639
3.344	0.00639	3.344	0.00634	3.344	0.00639
3.346	0.00639	3.346	0.00634	3.346	0.00639
3.348	0.00639	3.348	0.00634	3.348	0.00639
3.35	0.00639	3.35	0.00634	3.35	0.00639
3.352	0.00639	3.352	0.00634	3.352	0.00639
3.354	0.00639	3.354	0.00634	3.354	0.00639
3.356	0.00639	3.356	0.00634	3.356	0.00639
3.358	0.00639	3.358	0.00634	3.358	0.00639
3.36	0.00639	3.36	0.00634	3.36	0.00639
3.362	0.00639	3.362	0.00634	3.362	0.00639
3.364	0.00639	3.364	0.00634	3.364	0.00639
3.366	0.00639	3.366	0.00634	3.366	0.00639
3.368	0.00639	3.368	0.00634	3.368	0.00639
3.37	0.00639	3.37	0.00634	3.37	0.00639
3.372	0.00639	3.372	0.00634	3.372	0.00639
3.374	0.00639	3.374	0.00634	3.374	0.00639
3.376	0.00639	3.376	0.00634	3.376	0.00639
3.378	0.00639	3.378	0.00634	3.378	0.00639
3.38	0.00639	3.38	0.00634	3.38	0.00639
3.382	0.00639	3.382	0.00634	3.382	0.00639
3.384	0.00639	3.384	0.00634	3.384	0.00639
3.386	0.00639	3.386	0.00634	3.386	0.00639
3.388	0.00639	3.388	0.00634	3.388	0.00639
3.39	0.00639	3.39	0.00634	3.39	0.00639
3.392	0.00639	3.392	0.00634	3.392	0.00639
3.394	0.00639	3.394	0.00634	3.394	0.00639
3.396	0.00639	3.396	0.00634	3.396	0.00639
3.398	0.00639	3.398	0.00634	3.398	0.00639
3.4	0.00639	3.4	0.00634	3.4	0.00639
3.402	0.00639	3.402	0.00634	3.402	0.00639
3.404	0.00639	3.404	0.00634	3.404	0.00639
3.406	0.00639	3.406	0.00634	3.406	0.00639
3.408	0.00639	3.408	0.00634	3.408	0.00639
3.41	0.00639	3.41	0.00634	3.41	0.00639
3.412	0.00639	3.412	0.00634	3.412	0.00639
3.414	0.00639	3.414	0.00634	3.414	0.00639
3.416	0.00639	3.416	0.00634	3.416	0.00639
3.418	0.00639	3.418	0.00634	3.418	0.00639
3.42	0.00639	3.42	0.00634	3.42	0.00639
3.422	0.00639	3.422	0.00634	3.422	0.00639
3.424	0.00639	3.424	0.00634	3.424	0.00639
3.426	0.00639	3.426	0.00634	3.426	0.00639
3.428	0.00639	3.428	0.00634	3.428	0.00639
3.43	0.00639	3.43	0.00634	3.43	0.00639
3.432	0.00639	3.432	0.00634	3.432	0.00639
3.434	0.00639	3.434	0.00634	3.434	0.00639
3.436	0.00639	3.436	0.00634	3.436	0.00639
3.438	0.00639	3.438	0.00634	3.438	0.00639
3.44	0.00639	3.44	0.00634	3.44	0.00639
3.442	0.00639	3.442	0.00634	3.442	0.00639
3.444	0.00639	3.444	0.00634	3.444	0.00639
3.446	0.00639	3.446	0.00634	3.446	0.00639
3.448	0.00639	3.448	0.00634	3.448	0.00639
3.45	0.00639	3.45	0.00634	3.45	0.00639
3.452	0.00639	3.452	0.00634	3.452	0.00639
3.454	0.00639	3.454	0.00634	3.454	0.00639
3.456	0.00639	3.456	0.00634	3.456	0.00639
3.458	0.00639	3.458	0.00634	3.458	0.00639
3.46	0.00639	3.46	0.00634	3.46	0.00639
3.462	0.00639	3.462	0.00634	3.462	0.00639
3.464	0.00639	3.464	0.00634	3.464	0.00639
3.466	0.00639	3.466	0.00634	3.466	0.00639
3.468	0.00639	3.468	0.00634	3.468	0.00639
3.47	0.00639	3.47	0.00634	3.47	0.00639
3.472	0.00639	3.472	0.00634	3.472	0.00639
3.474	0.00639	3.474	0.00634	3.474	0.00639
3.476	0.00639	3.476	0.00634	3.476	0.00639
3.478	0.00639	3.478	0.00634	3.478	0.00639
3.48	0.00639	3.48	0.00634	3.48	0.00639
3.482	0.00639	3.482	0.00634	3.482	0.00639
3.484	0.00639	3.484	0.00634	3.484	0.00639
3.486	0.00639	3.486	0.00634	3.486	0.00639
3.488	0.00639	3.488	0.00634	3.488	0.00639
3.49	0.00639	3.49	0.00634	3.49	0.00639
3.492	0.00639	3.492	0.00634	3.492	0.00639
3.494	0.00639	3.494	0.00634	3.494	0.00639
3.496	0.00639	3.496	0.00634	3.496	0.00639
3.498	0.00639	3.498	0.00634	3.498	0.00639
3.5	0.00639	3.5	0.00634	3.5	0.00639
3.502	0.00639	3.502	0.00634	3.502	0.00639
3.504	0.00639	3.504	0.00634	3.504	0.00639
3.506	0.00639	3.506	0.00634	3.506	0.00639
3.508	0.00639	3.508	0.00634	3.508	0.00639
3.51	0.00639	3.51	0.00634	3.51	0.00639
3.512	0.00639	3.512	0.00634	3.512	0.00639
3.514	0.00639	3.514	0.00634	3.514	0.00639
3.516	0.00639	3.516	0.00634	3.516	0.00639
3.518	0.00639	3.518	0.00634	3.518	0.00639
3.52	0.00639	3.52	0.00634	3.52	0.00639
3.522	0.00639	3.522	0.00634	3.522	0.00639
3.524	0.00639	3.524	0.00634	3.524	0.00639
3.526	0.00639	3.526	0.00634	3.526	0.00639
3.528	0.00639	3.528	0.00634	3.528	0.00639
3.53	0.00639	3.53	0.00634	3.53	0.00639
3.532	0.00639	3.532	0.00634	3.532	0.00639
3.534	0.00639	3.534	0.00634	3.534	0.00639
3.536	0.00639	3.536	0.00634	3.536	0.00639
3.538	0.00639	3.538	0.00634	3.538	0.00639
3.54	0.00639	3.54	0.00634	3.54	0.00639
3.542	0.00639	3.542	0.00634	3.542	0.00639
3.544	0.00639	3.544	0.00634	3.544	0.00639
3.546	0.00639	3.546	0.00634	3.546	0.00639
3.548	0.00639	3.548	0.00634	3.548	0.00639
3.55	0.00639	3.55	0.00634	3.55	0.00639
3.552	0.00639	3.552	0.00634	3.552	0.00639
3.554	0.00639	3.554	0.00634	3.554	0.00639
3.556	0.00639	3.556	0.00634	3.556	0.00639
3.558	0.00639	3.558	0.00634	3.558	0.00639
3.56	0.00639	3.56	0.00634	3.56	0.00639
3.562	0.00639	3.562	0.00634	3.562	0.00639
3.564	0.00639	3.564	0.00634	3.564	0.00639
3.566	0.00639	3.566	0.00634	3.566	0.00639
3.568	0.00639	3.568	0.00634	3.568	0.00639
3.57	0.00639	3.57	0.00634	3.57	0.00639
3.572	0.00639	3.572	0.00634	3.572	0.00639
3.574	0.00639	3.574	0.00634	3.574	0.00639
3.576	0.00639	3.576	0.00634	3.576	0.00639
3.578	0.00639	3.578	0.00634	3.578	0.00639
3.58	0.00639	3.58	0.00634	3.58	0.00639
3.582	0.00639	3.582	0.00634	3.582	0.00639
3.584	0.00639	3.584	0.00634	3.584	0.00639
3.586	0.00639	3.586	0.00634	3.586	0.00639
3.588	0.00639	3.588	0.00634	3.588	0.00639
3.59	0.00639	3.59	0.00634	3.59	0.00639
3.592	0.00639	3.592	0.00634	3.592	0.00639
3.594	0.00639	3.594	0.00634	3.594	0.00639
3.596	0.00639	3.596	0.00634	3.596	0.00639
3.598	0.00639	3.598	0.00634	3.598	0.00639
3.6	0.00639	3.6	0.00634	3.6	0.00639
3.602	0.00639	3.602	0.00634	3.602	0.00639
3.604	0.00639	3.604	0.00634	3.604	0.00639
3.606	0.00639	3.606	0.00634	3.606	0.00639
3.608	0.00639	3.608	0.00634	3.608	0.00639
3.61	0.00639	3.61	0.00634	3.61	0.00639
3.612	0.00639	3.612	0.00634	3.612	0.00639
3.614	0.00639	3.614	0.00634	3.614	0.00639
3.616	0.00639	3.616	0.00634	3.616	0.00639
3.618	0.00639	3.618	0.00634	3.618	0.00639
3.62	0.00639	3.62	0.00634	3.62	0.00639
3.622	0.00639	3.622	0.00634	3.622	0.00639
3.624	0.00639	3.624	0.00634	3.624	0.00639
3.626	0.00639	3.626	0.00634	3.626	0.00639
3.628	0.00639	3.628	0.00634	3.628	0.00639
3.63	0.00639	3.63	0.00634	3.63	0.00639
3.632	0.00639	3.632	0.00634	3.632	0.00639
3.634	0.00639	3.634	0.00634	3.634	0.00639
3.636	0.00639	3.636	0.00634	3.636	0.00639
3.638	0.00639	3.638	0.00634	3.638	0.00639
3.64	0.00639	3.64	0.00634	3.64	0.00639
3.642	0.00639	3.642	0.00634	3.642	0.00639
3.644	0.00639	3.644	0.00634	3.644	0.00639
3.646	0.00639	3.646	0.00634	3.646	0.00639
3.648	0.00639	3.648	0.00634	3.648	0.00639
3.65	0.00639	3.65	0.00634	3.65	0.00639
3.652	0.00639	3.652	0.00634	3.652	0.00639
3.654	0.00639	3.654	0.00634	3.654	0.00639
3.656	0.00639	3.656	0.00634	3.656	0.00639
3.658	0.00639	3.658	0.00634	3.658	0.00639
3.66	0.00639	3.66	0.00634	3.66	0.00639
3.662	0.00639	3.662	0.00634	3.662	0.00639
3.664	0.00639	3.664	0.00634	3.664	0.00639
3.666	0.00639	3.666	0.00634	3.666	0.00639
3.668	0.00639	3.668	0.00634	3.668	0.00638
3.67	0.00639	3.67	0.00634	3.67	0.00639
3.672	0.00639	3.672	0.00634	3.672	0.00639
3.674	0.00639	3.674	0.00634	3.674	0.00639
3.676	0.00639	3.676	0.00634	3.676	0.00639
3.678	0.00639	3.678	0.00634	3.678	0.00639
3.68	0.00639	3.68	0.00634	3.68	0.00639
3.682	0.00639	3.682	0.00634	3.682	0.00638
3.684	0.00639	3.684	0.00634	3.684	0.00639
3.686	0.00639	3.686	0.00634	3.686	0.00639
3.688	0.00639	3.688	0.00634	3.688	0.00639
3.69	0.00639	3.69	0.00634	3.69	0.00639
3.692	0.00639	3.692	0.00634	3.692	0.00639
3.694	0.00639	3.694	0.00634	3.694	0.00639
3.696	0.00639	3.696	0.00634	3.696	0.00638
3.698	0.00639	3.698	0.00634	3.698	0.00639
3.7	0.00639	3.7	0.00634	3.7	0.00639
3.702	0.00639	3.702	0.00634	3.702	0.00639
3.704	0.00639	3.704	0.00634	3.704	0.00639
3.706	0.00639	3.706	0.00634	3.706	0.00639
3.708	0.00639	3.708	0.00634	3.708	0.00639
3.71	0.00639	3.71	0.00634	3.71	0.00639
3.712	0.00639	3.712	0.00634	3.712	0.00639
3.714	0.00639	3.714	0.00634	3.714	0.00638
3.716	0.00639	3.716	0.00634	3.716	0.00639
3.718	0.00639	3.718	0.00634	3.718	0.00638
3.72	0.00639	3.72	0.00634	3.72	0.00639
3.722	0.00639	3.722	0.00634	3.722	0.00639
3.724	0.00639	3.724	0.00634	3.724	0.00639
3.726	0.00639	3.726	0.00634	3.726	0.00639
3.728	0.00639	3.728	0.00634	3.728	0.00638
3.73	0.00639	3.73	0.00634	3.73	0.00639
3.732	0.00639	3.732	0.00634	3.732	0.00638
3.734	0.00639	3.734	0.00634	3.734	0.00638
3.736	0.00639	3.736	0.00634	3.736	0.00638
3.738	0.00639	3.738	0.00634	3.738	0.00639
3.74	0.00639	3.74	0.00634	3.74	0.00639
3.742	0.00639	3.742	0.00634	3.742	0.00638
3.744	0.00639	3.744	0.00634	3.744	0.00639
3.746	0.00639	3.746	0.00634	3.746	0.00638
3.748	0.00639	3.748	0.00634	3.748	0.00638
3.75	0.00639	3.75	0.00634	3.75	0.00638
3.752	0.00639	3.752	0.00634	3.752	0.00638
3.754	0.00639	3.754	0.00634	3.754	0.00638
3.756	0.00639	3.756	0.00634	3.756	0.00639
3.758	0.00639	3.758	0.00634	3.758	0.00639
3.76	0.00639	3.76	0.00634	3.76	0.00639
3.762	0.00639	3.762	0.00634	3.762	0.00638
3.764	0.00639	3.764	0.00634	3.764	0.00638
3.766	0.00639	3.766	0.00634	3.766	0.00638
3.768	0.00639	3.768	0.00634	3.768	0.00638
3.77	0.00639	3.77	0.00634	3.77	0.00638
3.772	0.00639	3.772	0.00634	3.772	0.00638
3.774	0.00639	3.774	0.00634	3.774	0.00639
3.776	0.00639	3.776	0.00634	3.776	0.00639
3.778	0.00639	3.778	0.00634	3.778	0.00639
3.78	0.00639	3.78	0.00634	3.78	0.00638
3.782	0.00639	3.782	0.00634	3.782	0.00638
3.784	0.00639	3.784	0.00634	3.784	0.00638
3.786	0.00639	3.786	0.00634	3.786	0.00638
3.788	0.00639	3.788	0.00634	3.788	0.00638
3.79	0.00639	3.79	0.00634	3.79	0.00638
3.792	0.00639	3.792	0.00634	3.792	0.00638
3.794	0.00639	3.794	0.00634	3.794	0.00638
3.796	0.00639	3.796	0.00634	3.796	0.00638
3.798	0.00639	3.798	0.00634	3.798	0.00638
3.8	0.00639	3.8	0.00634	3.8	0.00638
3.802	0.00639	3.802	0.00634	3.802	0.00638
3.804	0.00639	3.804	0.00634	3.804	0.00638
3.806	0.00639	3.806	0.00634	3.806	0.00638
3.808	0.00639	3.808	0.00634	3.808	0.00638
3.81	0.00639	3.81	0.00634	3.81	0.00638
3.812	0.00639	3.812	0.00634	3.812	0.00638
3.814	0.00639	3.814	0.00634	3.814	0.00638
3.816	0.00639	3.816	0.00634	3.816	0.00638
3.818	0.00639	3.818	0.00634	3.818	0.00638
3.82	0.00639	3.82	0.00634	3.82	0.00638
3.822	0.00639	3.822	0.00634	3.822	0.00638
3.824	0.00639	3.824	0.00634	3.824	0.00638
3.826	0.00639	3.826	0.00634	3.826	0.00638
3.828	0.00639	3.828	0.00634	3.828	0.00638
3.83	0.00639	3.83	0.00634	3.83	0.00638
3.832	0.00639	3.832	0.00634	3.832	0.00638
3.834	0.00639	3.834	0.00634	3.834	0.00638
3.836	0.00639	3.836	0.00634	3.836	0.00638
3.838	0.00639	3.838	0.00634	3.838	0.00638
3.84	0.00639	3.84	0.00634	3.84	0.00638
3.842	0.00639	3.842	0.00634	3.842	0.00638
3.844	0.00639	3.844	0.00634	3.844	0.00638
3.846	0.00639	3.846	0.00634	3.846	0.00638
3.848	0.00639	3.848	0.00634	3.848	0.00638
3.85	0.00639	3.85	0.00634	3.85	0.00638
3.852	0.00639	3.852	0.00634	3.852	0.00638
3.854	0.00639	3.854	0.00634	3.854	0.00638
3.856	0.00639	3.856	0.00634	3.856	0.00638
3.858	0.00639	3.858	0.00634	3.858	0.00638
3.86	0.00639	3.86	0.00634	3.86	0.00638
3.862	0.00639	3.862	0.00634	3.862	0.00638
3.864	0.00639	3.864	0.00634	3.864	0.00638
3.866	0.00639	3.866	0.00634	3.866	0.00638
3.868	0.00639	3.868	0.00634	3.868	0.00638
3.87	0.00639	3.87	0.00634	3.87	0.00638
3.872	0.00639	3.872	0.00634	3.872	0.00638
3.874	0.00639	3.874	0.00634	3.874	0.00638
3.876	0.00639	3.876	0.00634	3.876	0.00638
3.878	0.00639	3.878	0.00634	3.878	0.00638
3.88	0.00639	3.88	0.00634	3.88	0.00638
3.882	0.00639	3.882	0.00634	3.882	0.00638
3.884	0.00639	3.884	0.00634	3.884	0.00638
3.886	0.00639	3.886	0.00634	3.886	0.00638
3.888	0.00639	3.888	0.00634	3.888	0.00638
3.89	0.00639	3.89	0.00634	3.89	0.00638
3.892	0.00639	3.892	0.00634	3.892	0.00638
3.894	0.00639	3.894	0.00634	3.894	0.00638
3.896	0.00639	3.896	0.00634	3.896	0.00638
3.898	0.00639	3.898	0.00634	3.898	0.00638
3.9	0.00639	3.9	0.00634	3.9	0.00638
3.902	0.00639	3.902	0.00634	3.902	0.00638
3.904	0.00639	3.904	0.00634	3.904	0.00638
3.906	0.00639	3.906	0.00634	3.906	0.00638
3.908	0.00639	3.908	0.00634	3.908	0.00638
3.91	0.00639	3.91	0.00634	3.91	0.00638
3.912	0.00639	3.912	0.00634	3.912	0.00638
3.914	0.00639	3.914	0.00634	3.914	0.00638
3.916	0.00639	3.916	0.00634	3.916	0.00638
3.918	0.00639	3.918	0.00634	3.918	0.00638
3.92	0.00639	3.92	0.00634	3.92	0.00638
3.922	0.00639	3.922	0.00634	3.922	0.00638
3.924	0.00639	3.924	0.00634	3.924	0.00638
3.926	0.00639	3.926	0.00634	3.926	0.00638
3.928	0.00639	3.928	0.00634	3.928	0.00638
3.93	0.00639	3.93	0.00634	3.93	0.00638
3.932	0.00639	3.932	0.00634	3.932	0.00638
3.934	0.00639	3.934	0.00634	3.934	0.00638
3.936	0.00639	3.936	0.00634	3.936	0.00638
3.938	0.00639	3.938	0.00634	3.938	0.00638
3.94	0.00639	3.94	0.00634	3.94	0.00638
3.942	0.00639	3.942	0.00634	3.942	0.00638
3.944	0.00639	3.944	0.00634	3.944	0.00638
3.946	0.00639	3.946	0.00634	3.946	0.00638
3.948	0.00639	3.948	0.00634	3.948	0.00638
3.95	0.00639	3.95	0.00634	3.95	0.00638
3.952	0.00639	3.952	0.00634	3.952	0.00638
3.954	0.00639	3.954	0.00634	3.954	0.00638
3.956	0.00639	3.956	0.00634	3.956	0.00638
3.958	0.00639	3.958	0.00634	3.958	0.00638
3.96	0.00639	3.96	0.00634	3.96	0.00638
3.962	0.00639	3.962	0.00634	3.962	0.00638
3.964	0.00639	3.964	0.00634	3.964	0.00638
3.966	0.00639	3.966	0.00634	3.966	0.00638
3.968	0.00639	3.968	0.00634	3.968	0.00638
3.97	0.00639	3.97	0.00634	3.97	0.00638
3.972	0.00639	3.972	0.00634	3.972	0.00638
3.974	0.00639	3.974	0.00634	3.974	0.00638
3.976	0.00639	3.976	0.00634	3.976	0.00638
3.978	0.00639	3.978	0.00634	3.978	0.00638
3.98	0.00639	3.98	0.00634	3.98	0.00638
3.982	0.00639	3.982	0.00634	3.982	0.00638
3.984	0.00639	3.984	0.00634	3.984	0.00638
3.986	0.00639	3.986	0.00634	3.986	0.00638
3.988	0.00639	3.988	0.00634	3.988	0.00638
3.99	0.00639	3.99	0.00634	3.99	0.00638
3.992	0.00639	3.992	0.00634	3.992	0.00638
3.994	0.00639	3.994	0.00634	3.994	0.00638
3.996	0.00639	3.996	0.00634	3.996	0.00638
3.998	0.00639	3.998	0.00634	3.998	0.00638
[truncated: 5,501 more rows]

## Sheet: Fig 2
Raman shift	Intensity
-5649.75	619
-5634.56	622
-5619.38	622
-5604.23	620
-5589.1	621
-5573.99	621
-5558.9	623
-5543.84	619
-5528.79	615
-5513.77	618
-5498.76	617
-5483.78	615
-5468.82	618
-5453.88	614
-5438.96	619
-5424.06	613
-5409.18	617
-5394.33	618
-5379.49	613
-5364.67	612
-5349.88	619
-5335.1	616
-5320.35	615
-5305.62	614
-5290.9	614
-5276.21	614
-5261.54	618
-5246.89	616
-5232.26	612
-5217.65	614
-5203.06	612
-5188.48	616
-5173.93	615
-5159.4	614
-5144.89	613
-5130.4	614
-5115.93	615
-5101.48	619
-5087.05	617
-5072.64	613
-5058.25	618
-5043.88	614
-5029.53	616
-5015.2	615
-5000.88	615
-4986.59	612
-4972.32	616
-4958.07	614
-4943.83	615
-4929.62	617
-4915.42	615
-4901.25	616
-4887.09	622
-4872.95	618
-4858.84	616
-4844.74	611
-4830.66	616
-4816.6	618
-4802.56	617
-4788.54	615
-4774.53	614
-4760.55	616
-4746.58	618
-4732.64	618
-4718.71	619
-4704.8	616
-4690.91	616
-4677.04	615
-4663.19	619
-4649.36	615
-4635.54	614
-4621.75	619
-4607.97	618
-4594.21	618
-4580.47	615
-4566.74	618
-4553.04	622
-4539.36	617
-4525.69	615
-4512.04	617
-4498.41	617
-4484.8	622
-4471.2	619
-4457.63	618
-4444.07	617
-4430.53	616
-4417.01	620
-4403.5	620
-4390.02	621
-4376.55	622
-4363.1	618
-4349.67	617
-4336.25	614
-4322.86	620
-4309.48	617
-4296.12	619
-4282.78	615
-4269.45	623
-4256.14	618
-4242.85	619
-4229.58	620
-4216.33	619
-4203.09	621
-4189.87	621
-4176.66	620
-4163.48	627
-4150.31	617
-4137.16	624
-4124.03	624
-4110.91	620
-4097.81	618
-4084.73	622
-4071.66	621
-4058.62	628
-4045.59	624
-4032.57	618
-4019.58	621
-4006.6	623
-3993.63	617
-3980.69	624
-3967.76	627
-3954.85	623
-3941.95	620
-3929.07	626
-3916.21	623
-3903.37	621
-3890.54	626
-3877.73	623
-3864.93	624
-3852.16	622
-3839.39	625
-3826.65	623
-3813.92	624
-3801.21	625
-3788.51	628
-3775.83	628
-3763.17	625
-3750.52	627
-3737.89	625
-3725.28	631
-3712.68	630
-3700.1	625
-3687.53	626
-3674.98	625
-3662.45	628
-3649.93	626
-3637.43	625
-3624.95	627
-3612.48	624
-3600.02	630
-3587.59	631
-3575.17	627
-3562.76	629
-3550.37	628
-3538	629
-3525.64	629
-3513.3	632
-3500.97	631
-3488.66	629
-3476.36	630
-3464.08	630
-3451.82	629
-3439.57	628
-3427.34	630
-3415.12	629
-3402.92	632
-3390.73	630
-3378.56	629
-3366.4	635
-3354.26	633
-3342.14	630
-3330.03	630
-3317.94	632
-3305.86	631
-3293.79	633
-3281.74	629
-3269.71	629
-3257.69	624
-3245.69	634
-3233.7	635
-3221.73	636
-3209.77	633
-3197.83	633
-3185.9	629
-3173.98	633
-3162.08	633
-3150.2	637
-3138.33	632
-3126.48	633
-3114.64	636
-3102.81	634
-3091.01	634
-3079.21	632
-3067.43	635
-3055.67	636
-3043.92	630
-3032.18	636
-3020.46	636
-3008.75	636
-2997.06	638
-2985.38	637
-2973.71	635
-2962.07	637
-2950.43	636
-2938.81	636
-2927.2	635
-2915.61	626
-2904.03	637
-2892.47	637
-2880.92	637
-2869.39	640
-2857.87	638
-2846.36	636
-2834.87	639
-2823.39	642
-2811.93	640
-2800.48	643
-2789.04	639
-2777.62	639
-2766.21	637
-2754.82	642
-2743.44	636
-2732.07	635
-2720.72	642
-2709.38	642
-2698.06	640
-2686.75	643
-2675.45	643
-2664.17	642
-2652.9	642
-2641.65	641
-2630.4	637
-2619.18	639
-2607.96	643
-2596.76	641
-2585.57	640
-2574.4	641
-2563.24	643
-2552.09	634
-2540.96	642
-2529.84	643
-2518.73	642
-2507.64	645
-2496.56	643
-2485.5	643
-2474.44	644
-2463.4	648
-2452.38	646
-2441.37	648
-2430.37	646
-2419.38	653
-2408.41	650
-2397.45	649
-2386.5	646
-2375.57	648
-2364.65	649
-2353.74	649
-2342.85	647
-2331.96	650
-2321.1	648
-2310.24	650
-2299.4	649
-2288.57	654
-2277.75	650
-2266.95	646
-2256.16	646
-2245.38	646
-2234.62	651
-2223.86	655
-2213.12	651
-2202.4	654
-2191.68	654
-2180.98	653
-2170.3	656
-2159.62	657
-2148.96	653
-2138.31	651
-2127.67	654
-2117.04	648
-2106.43	656
-2095.83	657
-2085.24	655
-2074.67	656
-2064.11	654
-2053.55	656
-2043.02	653
-2032.49	655
-2021.98	656
-2011.48	657
-2000.99	661
-1990.52	656
-1980.05	660
-1969.6	656
-1959.16	660
-1948.73	668
-1938.32	664
-1927.92	661
-1917.53	661
-1907.15	662
-1896.78	657
-1886.43	665
-1876.09	664
-1865.76	658
-1855.44	661
-1845.13	662
-1834.84	665
-1824.56	665
-1814.29	659
-1804.03	668
-1793.79	666
-1783.55	670
-1773.33	664
-1763.12	668
-1752.92	665
-1742.74	667
-1732.56	673
-1722.4	668
-1712.25	667
-1702.11	668
-1691.98	669
-1681.86	667
-1671.76	665
-1661.67	670
-1651.59	675
-1641.52	668
-1631.46	669
-1621.41	670
-1611.38	670
-1601.36	672
-1591.34	667
-1581.34	667
-1571.35	672
-1561.38	673
-1551.41	672
-1541.46	673
-1531.51	674
-1521.58	669
-1511.66	674
-1501.75	669
-1491.85	672
-1481.97	676
-1472.09	674
-1462.23	674
-1452.38	678
-1442.54	671
-1432.71	679
-1422.89	674
-1413.08	683
-1403.28	680
-1393.5	681
-1383.72	677
-1373.96	682
-1364.21	670
-1354.47	672
-1344.74	682
-1335.02	677
-1325.31	680
-1315.61	678
-1305.93	680
-1296.25	682
-1286.59	679
-1276.93	678
-1267.29	680
-1257.66	683
-1248.04	680
-1238.43	684
-1228.83	680
-1219.24	683
-1209.66	687
-1200.1	681
-1190.54	690
-1181	684
-1171.46	686
-1161.94	683
-1152.43	679
-1142.92	690
-1133.43	682
-1123.95	684
-1114.48	687
-1105.02	685
-1095.57	694
-1086.13	689
-1076.7	686
-1067.28	688
-1057.88	694
-1048.48	692
-1039.09	691
-1029.72	692
-1020.35	693
-1011	687
-1001.65	694
-992.316	686
-982.991	694
-973.678	692
-964.373	690
-955.079	696
-945.798	689
-936.524	702
-927.261	691
-918.01	697
-908.768	694
-899.536	701
-890.315	693
-881.104	692
-871.902	699
-862.711	700
-853.53	697
-844.359	694
-835.198	696
-826.047	695
-816.906	700
-807.775	695
-798.655	703
-789.544	697
-780.444	702
-771.353	702
-762.273	700
-753.202	707
-744.141	713
-735.089	703
-726.048	705
-717.018	707
-707.997	697
-698.984	708
-689.983	707
-680.992	701
-672.008	706
-663.037	707
-654.073	705
-645.121	707
-636.177	714
-627.245	706
-618.32	710
-609.407	708
-600.502	706
-591.608	702
-582.723	710
-573.847	714
-564.982	710
-556.125	708
-547.278	708
-538.442	711
-529.614	717
-520.796	717
-511.987	715
-503.188	719
-494.398	717
-485.619	717
-476.848	719
-468.087	722
-459.335	718
-450.593	718
-441.86	717
-433.136	721
-424.422	718
-415.717	726
-407.02	711
-398.334	720
-389.657	719
-380.99	718
-372.332	724
-363.683	718
-355.042	722
-346.411	719
-337.79	722
-329.177	726
-320.574	720
-311.981	727
-303.395	722
-294.82	730
-286.254	721
-277.696	721
-269.148	731
-260.608	727
-252.079	726
-243.557	722
-235.046	735
-226.542	719
-218.047	733
-209.563	735
-201.087	729
-192.619	731
-184.162	733
-175.712	737
-167.271	728
-158.841	732
-150.418	735
-142.004	738
-133.599	744
-125.203	737
-116.816	743
-108.437	752
-100.069	742
-91.7084	748
-83.3564	739
-75.0133	752
-66.679	749
-58.3534	749
-50.0366	764
-41.7285	759
-33.4276	757
-25.137	763
-16.8551	773
-8.58189	815
-0.31736	855
7.93851	905
16.1872	960
24.4258	1008
32.6558	1068
40.8771	1111
49.0914	1161
57.2955	1247
65.4911	1338
73.6797	1389
81.8581	1504
90.0281	1582
98.191	1694
106.344	1839
114.49	1962
122.626	2111
130.755	2293
138.874	2491
146.986	2655
155.088	2783
163.183	2868
171.27	2913
179.347	2948
187.417	3012
195.479	3004
203.531	3049
211.576	3047
219.613	3072
227.641	3062
235.66	3110
243.672	3073
251.675	3102
259.671	3124
267.658	3100
275.636	3144
283.606	3151
291.568	3163
299.522	3178
307.468	3196
315.406	3188
323.336	3223
331.257	3229
339.171	3252
347.076	3238
354.973	3265
362.864	3294
370.745	3312
378.618	3325
386.483	3318
394.339	3334
402.188	3323
410.03	3367
417.863	3391
425.688	3346
433.505	3351
441.315	3381
449.116	3378
456.909	3376
464.695	3373
472.472	3398
480.241	3416
488.004	3456
495.757	3430
503.504	3452
511.242	3465
518.972	3455
526.695	3448
534.411	3433
542.117	3467
549.817	3437
557.507	3471
565.192	3440
572.867	3462
580.536	3446
588.197	3438
595.849	3511
603.494	3476
611.132	3493
618.761	3485
626.383	3498
633.998	3500
641.605	3497
649.203	3524
656.795	3536
664.379	3524
671.956	3522
679.525	3539
687.086	3546
694.64	3555
702.185	3545
709.724	3558
717.255	3537
724.778	3542
732.294	3541
739.803	3589
747.304	3579
754.797	3584
762.284	3614
769.763	3591
777.235	3618
784.698	3596
792.155	3604
799.603	3635
807.045	3634
814.479	3668
821.907	3624
829.326	3654
836.738	3629
844.142	3647
851.539	3646
858.93	3673
866.313	3689
873.688	3676
881.057	3701
888.418	3723
895.771	3684
903.118	3726
910.457	3733
917.79	3736
925.114	3737
932.431	3739
939.742	3793
947.045	3784
954.341	3807
961.63	3853
968.912	3868
976.187	3886
983.453	3835
990.714	3853
997.967	3898
1005.21	3904
1012.45	3903
1019.68	3889
1026.91	3932
1034.13	3956
1041.34	3940
1048.54	3987
1055.74	3980
1062.93	3974
1070.11	4018
1077.29	3999
1084.45	4025
1091.61	4046
1098.77	4044
1105.92	4052
1113.06	4073
1120.19	4061
1127.32	4084
1134.44	4127
1141.55	4135
1148.66	4171
1155.76	4174
1162.85	4198
1169.93	4216
1177.01	4276
1184.09	4242
1191.15	4256
1198.21	4291
1205.26	4301
1212.3	4322
1219.34	4389
1226.37	4374
1233.4	4406
1240.41	4466
1247.42	4504
1254.43	4481
1261.43	4600
1268.42	4592
1275.4	4652
1282.38	4699
1289.35	4744
1296.31	4778
1303.27	4810
1310.22	4884
1317.16	4946
1324.1	5014
1331.03	5051
1337.95	5047
1344.87	5079
1351.78	5104
1358.68	5080
1365.58	5031
1372.47	4978
1379.35	4964
1386.23	4973
1393.1	4964
1399.96	4902
1406.82	4895
1413.67	4867
1420.52	4835
1427.36	4814
1434.19	4805
1441.01	4771
1447.83	4790
1454.64	4793
1461.45	4751
1468.25	4766
1475.04	4770
1481.83	4776
1488.61	4844
1495.38	4835
1502.15	4816
1508.91	4854
1515.66	4847
1522.41	4828
1529.15	4856
1535.89	4844
1542.61	4923
1549.34	4923
1556.05	4929
1562.76	4993
1569.47	5069
1576.16	5123
1582.85	5118
1589.54	5121
1596.22	5191
1602.89	5112
1609.55	5126
1616.21	5092
1622.87	5053
1629.51	4968
1636.15	4943
1642.79	4906
1649.42	4838
1656.04	4790
1662.65	4755
1669.26	4746
1675.87	4710
1682.46	4688
1689.05	4681
1695.64	4689
1702.22	4672
1708.79	4688
1715.36	4716
1721.92	4662
1728.47	4697
1735.02	4660
1741.56	4640
1748.1	4692
1754.63	4662
1761.15	4643
1767.67	4658
1774.18	4652
1780.68	4632
1787.18	4612
1793.68	4644
1800.16	4685
1806.65	4656
1813.12	4603
1819.59	4637
1826.05	4618
1832.51	4620
1838.96	4577
1845.41	4634
1851.85	4623
1858.28	4619
1864.71	4580
1871.13	4621
1877.55	4590
1883.96	4607
1890.36	4606
1896.76	4591
1903.15	4581
1909.54	4533
1915.92	4577
1922.29	4553
1928.66	4565
1935.02	4522
1941.38	4519
1947.73	4539
1954.08	4580
1960.42	4529
1966.75	4503
1973.08	4500
1979.4	4523
1985.72	4498
1992.03	4498
1998.33	4523
2004.63	4485
2010.92	4497
2017.21	4471
2023.49	4458
2029.77	4457
2036.04	4479
2042.3	4447
2048.56	4430
2054.81	4434
2061.06	4450
2067.3	4430
2073.54	4482
2079.77	4463
2085.99	4416
2092.21	4425
2098.43	4412
2104.64	4434
2110.84	4449
2117.03	4379
2123.22	4434
2129.41	4413
2135.59	4424
2141.76	4432
2147.93	4417
2154.09	4400
2160.25	4431
2166.4	4337
2172.55	4390
2178.69	4387
2184.82	4345
2190.95	4358
2197.08	4362
2203.2	4379
2209.31	4327
2215.42	4362
2221.52	4321
2227.62	4336
2233.71	4359
2239.79	4353
2245.87	4310
2251.95	4332
2258.02	4335
2264.08	4278
2270.14	4254
2276.19	4280
2282.24	4273
2288.28	4246
2294.32	4300
2300.35	4238
2306.37	4254
2312.39	4247
2318.41	4270
2324.42	4240
2330.42	4247
2336.42	4244
2342.42	4217
2348.41	4225
2354.39	4211
2360.37	4239
2366.34	4230
2372.3	4242
2378.27	4191
2384.22	4200
2390.17	4185
2396.12	4165
2402.06	4174
2407.99	4187
2413.92	4159
2419.85	4174
2425.77	4182
2431.68	4154
2437.59	4157
2443.5	4097
2449.39	4131
2455.29	4104
2461.18	4061
2467.06	4094
2472.94	4040
2478.81	4088
2484.67	4029
2490.54	4031
2496.39	4063
2502.25	4047
2508.09	4054
2513.93	4016
2519.77	4008
2525.6	4040
2531.43	3995
2537.25	4016
2543.06	3972
2548.87	4001
2554.68	3994
2560.48	4011
2566.28	4027
2572.06	3999
2577.85	3976
2583.63	3981
2589.41	3954
2595.18	3971
2600.94	3927
2606.7	3974
2612.45	3980
2618.21	3990
2623.95	4017
2629.69	4000
2635.42	3958
2641.15	3941
2646.88	3972
2652.6	3965
2658.31	3918
2664.02	3938
2669.73	3908
2675.43	3944
2681.12	3978
2686.81	3961
2692.5	3996
2698.18	3986
2703.85	3961
2709.52	3950
2715.19	3919
2720.85	3904
2726.5	3850
2732.15	3880
2737.8	3885
2743.44	3865
2749.08	3861
2754.71	3877
2760.33	3894
2765.95	3905
2771.57	3907
2777.18	3852
2782.79	3860
2788.39	3819
2793.99	3878
2799.58	3859
2805.17	3861
2810.75	3858
2816.33	3846
2821.9	3858
2827.47	3819
2833.03	3849
2838.59	3789
2844.14	3811
2849.69	3779
2855.24	3770
2860.78	3779
2866.31	3803
2871.84	3819
2877.37	3854
2882.89	3843
2888.4	3808
2893.91	3810
2899.42	3733
2904.92	3740
2910.42	3772
2915.91	3753
2921.4	3721
2926.88	3717
2932.36	3743
2937.83	3765
2943.3	3722
2948.77	3740
2954.22	3715
2959.68	3680
2965.13	3694
2970.57	3654
2976.02	3664
2981.45	3639
2986.88	3601
2992.31	3581
2997.73	3630
3003.15	3585
3008.56	3569
3013.97	3598
3019.38	3594
3024.78	3559
3030.17	3584
3035.56	3591
3040.95	3568
3046.33	3529
3051.7	3548
3057.08	3520
3062.45	3476
3067.81	3493
3073.17	3446
3078.52	3427
3083.87	3427
3089.21	3443
3094.55	3444
3099.89	3445
3105.22	3455
3110.55	3435
3115.87	3439
3121.19	3415
3126.5	3435
3131.81	3356
3137.12	3384
3142.42	3360
3147.71	3344
3153	3309
3158.29	3280
3163.57	3306
3168.85	3298
3174.12	3262
3179.39	3267
3184.66	3271
3189.92	3259
3195.17	3261
3200.42	3257
3205.67	3247
3210.91	3245
3216.15	3210
3221.39	3211
3226.62	3189
3231.84	3179
3237.06	3129
3242.28	3109
3247.49	3114
3252.7	3124
3257.9	3050
3263.1	3103
3268.3	3069
3273.49	3022
3278.67	3091
3283.85	3103
3289.03	3072
3294.2	3080
3299.37	3084
3304.54	3086
3309.7	3057
3314.85	3081
3320.01	3060
3325.15	3056
3330.3	3044
3335.44	3008
3340.57	3037
3345.7	2994
3350.83	3012
3355.95	3027
3361.07	3042
3366.18	3057
3371.29	3079

## Sheet: fig 3
E/V	Current
-0.1	0.0004335	0.0004972	0.0005115
-0.099	0.0004297	0.0004951	0.0005071
-0.098	0.0004276	0.0004947	0.0005049
-0.097	0.0004251	0.0004915	0.0005029
-0.096	0.0004248	0.0004902	0.0005001
-0.095	0.0004248	0.0004899	0.0004998
-0.094	0.0004241	0.0004879	0.0004988
-0.093	0.000422	0.0004858	0.0004968
-0.092	0.0004203	0.0004853	0.0004952
-0.091	0.00042	0.0004851	0.000495
-0.09	0.0004199	0.0004831	0.0004944
-0.089	0.0004194	0.0004808	0.0004923
-0.088	0.0004172	0.0004804	0.0004904
-0.087	0.0004155	0.0004803	0.0004901
-0.086	0.0004151	0.0004795	0.0004891
-0.085	0.000415	0.0004777	0.0004869
-0.084	0.0004148	0.0004761	0.0004856
-0.083	0.0004136	0.0004755	0.0004853
-0.082	0.0004121	0.0004736	0.0004848
-0.081	0.0004107	0.0004712	0.0004824
-0.08	0.0004102	0.0004706	0.0004808
-0.079	0.0004102	0.0004706	0.0004804
-0.078	0.0004101	0.0004705	0.0004802
-0.077	0.0004096	0.0004693	0.0004793
-0.076	0.0004076	0.0004669	0.0004778
-0.075	0.0004057	0.0004658	0.0004763
-0.074	0.0004053	0.0004657	0.0004754
-0.073	0.0004052	0.0004653	0.0004741
-0.072	0.000405	0.0004634	0.0004714
-0.071	0.0004038	0.0004613	0.0004706
-0.07	0.0004022	0.0004609	0.0004706
-0.069	0.0004008	0.0004608	0.0004704
-0.068	0.0004004	0.0004606	0.0004695
-0.067	0.0004004	0.0004593	0.0004677
-0.066	0.0004003	0.0004574	0.000466
-0.065	0.0003996	0.0004562	0.0004657
-0.064	0.0003977	0.000456	0.0004653
-0.063	0.0003961	0.0004558	0.0004642
-0.062	0.0003956	0.0004546	0.0004619
-0.061	0.0003955	0.0004524	0.0004609
-0.06	0.0003955	0.0004512	0.0004609
-0.059	0.000395	0.0004511	0.0004607
-0.058	0.0003941	0.000451	0.00046
-0.057	0.000393	0.0004504	0.0004584
-0.056	0.0003919	0.0004485	0.0004568
-0.055	0.000391	0.0004468	0.0004561
-0.054	0.0003905	0.0004462	0.0004559
-0.053	0.0003891	0.0004462	0.0004555
-0.052	0.0003865	0.0004459	0.0004543
-0.051	0.0003859	0.0004445	0.0004523
-0.05	0.0003857	0.000442	0.0004513
-0.049	0.0003857	0.0004414	0.0004511
-0.048	0.0003857	0.0004413	0.000451
-0.047	0.0003857	0.0004413	0.0004504
-0.046	0.0003856	0.0004408	0.0004485
-0.045	0.0003851	0.0004396	0.0004469
-0.044	0.0003838	0.0004378	0.0004464
-0.043	0.000382	0.0004368	0.0004462
-0.042	0.0003812	0.0004362	0.000446
-0.041	0.0003809	0.0004353	0.0004445
-0.04	0.0003809	0.0004335	0.0004427
-0.039	0.0003808	0.0004321	0.0004416
-0.038	0.0003802	0.0004316	0.0004413
-0.037	0.0003789	0.0004316	0.0004413
-0.036	0.000377	0.0004316	0.0004411
-0.035	0.0003763	0.0004314	0.00044
-0.034	0.000376	0.0004307	0.0004385
-0.033	0.000376	0.0004289	0.0004373
-0.032	0.0003759	0.0004273	0.0004364
-0.031	0.0003757	0.0004267	0.0004358
-0.03	0.0003748	0.0004267	0.0004346
-0.029	0.0003735	0.0004266	0.0004329
-0.028	0.0003724	0.0004256	0.000432
-0.027	0.0003715	0.0004237	0.0004316
-0.026	0.0003712	0.0004222	0.0004316
-0.025	0.0003711	0.0004218	0.0004315
-0.024	0.0003711	0.0004218	0.0004313
-0.023	0.000371	0.0004217	0.0004303
-0.022	0.0003707	0.0004211	0.0004289
-0.021	0.0003691	0.00042	0.0004273
-0.02	0.0003674	0.0004184	0.0004268
-0.019	0.0003665	0.0004173	0.0004266
-0.018	0.0003662	0.0004169	0.0004265
-0.017	0.0003662	0.0004169	0.0004257
-0.016	0.0003661	0.0004168	0.0004237
-0.015	0.0003657	0.0004164	0.0004225
-0.014	0.0003646	0.0004146	0.0004219
-0.013	0.0003634	0.0004128	0.0004218
-0.012	0.0003622	0.0004121	0.0004217
-0.011	0.0003614	0.000412	0.0004213
-0.01	0.0003613	0.000412	0.0004203
-0.009	0.0003613	0.0004115	0.000419
-0.008	0.0003612	0.0004101	0.0004179
-0.007	0.0003608	0.0004087	0.0004172
-0.006	0.0003596	0.0004075	0.0004169
-0.005	0.0003583	0.0004072	0.0004169
-0.004	0.000357	0.0004071	0.0004165
-0.003	0.0003566	0.000407	0.0004156
-0.002	0.0003565	0.0004061	0.0004138
-0.001	0.0003564	0.0004044	0.0004125
0	0.0003564	0.0004026	0.0004121
0.001	0.0003561	0.0004023	0.000412
0.002	0.0003553	0.0004023	0.0004118
0.003	0.0003544	0.0004022	0.0004111
0.004	0.0003532	0.0004019	0.0004098
0.005	0.0003523	0.000401	0.0004084
0.006	0.0003518	0.0003998	0.0004076
0.007	0.0003516	0.0003986	0.0004073
0.008	0.0003515	0.0003978	0.0004071
0.009	0.0003513	0.0003972	0.0004069
0.01	0.0003511	0.0003955	0.0004057
0.011	0.0003498	0.0003929	0.0004045
0.012	0.000348	0.0003926	0.000403
0.013	0.0003471	0.0003925	0.0004024
0.014	0.0003468	0.0003925	0.0004023
0.015	0.0003467	0.0003925	0.0004021
0.016	0.0003467	0.0003925	0.0004018
0.017	0.0003465	0.0003925	0.0004011
0.018	0.0003461	0.0003921	0.0004
0.019	0.0003452	0.0003909	0.0003989
0.02	0.0003437	0.0003888	0.0003979
0.021	0.0003426	0.0003879	0.000397
0.022	0.0003421	0.0003876	0.0003956
0.023	0.0003418	0.0003876	0.0003936
0.024	0.0003418	0.0003875	0.0003927
0.025	0.0003418	0.0003868	0.0003925
0.026	0.0003416	0.000385	0.0003925
0.027	0.0003409	0.0003833	0.0003925
0.028	0.0003396	0.0003828	0.0003925
0.029	0.0003381	0.0003827	0.0003924
0.03	0.0003371	0.0003827	0.0003919
0.031	0.000337	0.0003826	0.0003907
0.032	0.0003369	0.0003819	0.0003893
0.033	0.0003369	0.0003807	0.0003881
0.034	0.0003367	0.0003795	0.0003877
0.035	0.0003363	0.0003782	0.0003876
0.036	0.0003355	0.0003779	0.0003873
0.037	0.0003345	0.0003778	0.0003865
0.038	0.0003335	0.0003778	0.000385
0.039	0.0003326	0.0003775	0.0003834
0.04	0.0003321	0.0003762	0.0003829
0.041	0.0003321	0.0003744	0.0003828
0.042	0.000332	0.0003732	0.0003827
0.043	0.000332	0.000373	0.0003824
0.044	0.000332	0.000373	0.0003816
0.045	0.0003314	0.0003729	0.0003803
0.046	0.0003302	0.0003724	0.0003791
0.047	0.0003284	0.000371	0.0003782
0.048	0.0003275	0.0003692	0.0003779
0.049	0.0003272	0.0003683	0.0003778
0.05	0.0003271	0.0003681	0.0003776
0.051	0.000327	0.0003681	0.0003766
0.052	0.0003266	0.000368	0.0003754
0.053	0.0003256	0.000367	0.0003736
0.054	0.0003241	0.0003656	0.0003731
0.055	0.0003231	0.0003638	0.0003729
0.056	0.0003224	0.0003633	0.0003728
0.057	0.0003223	0.0003632	0.0003721
0.058	0.0003223	0.0003632	0.0003707
0.059	0.0003222	0.000363	0.0003689
0.06	0.0003217	0.0003623	0.0003683
0.061	0.0003203	0.000361	0.0003681
0.062	0.0003186	0.0003597	0.000368
0.063	0.0003177	0.0003587	0.0003674
0.064	0.0003174	0.0003583	0.0003658
0.065	0.0003174	0.000358	0.0003641
0.066	0.0003174	0.0003571	0.0003634
0.067	0.000317	0.0003555	0.0003632
0.068	0.0003162	0.0003541	0.0003631
0.069	0.0003151	0.0003535	0.0003627
0.07	0.000314	0.0003534	0.0003615
0.071	0.000313	0.0003534	0.00036
0.072	0.0003126	0.0003532	0.000359
0.073	0.0003125	0.0003527	0.0003583
0.074	0.0003125	0.000351	0.0003579
0.075	0.0003124	0.0003493	0.0003565
0.076	0.000312	0.0003487	0.000355
0.077	0.0003095	0.0003485	0.0003538
0.078	0.0003079	0.0003485	0.0003534
0.079	0.0003076	0.000348	0.0003534
0.08	0.0003075	0.0003462	0.0003531
0.081	0.0003068	0.0003443	0.0003519
0.082	0.000305	0.0003437	0.0003502
0.083	0.0003033	0.0003437	0.0003489
0.084	0.0003028	0.0003436	0.0003486
0.085	0.0003027	0.0003431	0.0003484
0.086	0.0003021	0.0003417	0.0003471
0.087	0.0003001	0.0003403	0.0003453
0.088	0.0002983	0.0003392	0.0003439
0.089	0.0002979	0.0003388	0.0003437
0.09	0.0002979	0.0003388	0.0003435
0.091	0.0002977	0.0003386	0.0003425
0.092	0.0002967	0.0003376	0.0003411
0.093	0.0002949	0.0003351	0.0003395
0.094	0.0002935	0.0003341	0.0003388
0.095	0.0002929	0.0003339	0.0003387
0.096	0.0002922	0.0003337	0.000338
0.097	0.00029	0.0003327	0.0003361
0.098	0.0002883	0.0003306	0.0003342
0.099	0.0002881	0.0003293	0.0003339
0.1	0.000288	0.000329	0.0003332
0.101	0.0002866	0.000329	0.0003312
0.102	0.0002843	0.0003279	0.0003296
0.103	0.0002833	0.0003256	0.000329
0.104	0.000283	0.0003243	0.0003285
0.105	0.0002809	0.0003241	0.0003265
0.106	0.0002787	0.000324	0.0003246
0.107	0.0002783	0.0003229	0.0003241
0.108	0.000278	0.0003211	0.0003236
0.109	0.000276	0.0003197	0.0003216
0.11	0.0002739	0.0003193	0.0003199
0.111	0.0002715	0.0003193	0.0003193
0.112	0.0002688	0.0003187	0.0003191
0.113	0.0002686	0.0003158	0.0003167
0.114	0.0002685	0.0003145	0.0003144
0.115	0.0002667	0.0003143	0.0003135
0.116	0.000264	0.0003125	0.0003111
0.117	0.0002635	0.0003099	0.0003095
0.118	0.0002606	0.0003093	0.0003074
0.119	0.0002588	0.000308	0.0003047
0.12	0.0002583	0.0003052	0.0003046
0.121	0.0002555	0.0003046	0.0003035
0.122	0.0002539	0.0003046	0.0003009
0.123	0.0002518	0.0003034	0.0002992
0.124	0.0002491	0.000301	0.0002954
0.125	0.0002483	0.0002996	0.0002948
0.126	0.0002448	0.0002973	0.000294
0.127	0.0002438	0.000295	0.0002911
0.128	0.0002401	0.0002948	0.0002897
0.129	0.0002391	0.0002946	0.0002862
0.13	0.0002365	0.0002918	0.000285
0.131	0.0002324	0.00029	0.0002834
0.132	0.0002295	0.000289	0.0002801
0.133	0.0002289	0.0002857	0.0002758
0.134	0.0002249	0.0002851	0.0002753
0.135	0.0002226	0.0002844	0.0002742
0.136	0.0002197	0.0002814	0.0002708
0.137	0.0002168	0.0002779	0.0002679
0.138	0.0002144	0.0002754	0.0002656
0.139	0.0002102	0.0002753	0.0002637
0.14	0.0002074	0.0002747	0.0002602
0.141	0.0002045	0.000271	0.000257
0.142	0.0002003	0.00027	0.0002552
0.143	0.0001975	0.0002664	0.0002515
0.144	0.0001929	0.0002655	0.0002483
0.145	0.0001902	0.0002635	0.0002458
0.146	0.0001861	0.0002606	0.0002426
0.147	0.0001821	0.0002576	0.0002378
0.148	0.000179	0.0002558	0.000236
0.149	0.0001752	0.000254	0.0002314
0.15	0.0001707	0.000251	0.0002271
0.151	0.0001664	0.000248	0.0002247
0.152	0.0001618	0.0002459	0.0002202
0.153	0.0001581	0.0002438	0.0002168
0.154	0.0001528	0.0002402	0.0002126
0.155	0.0001485	0.0002363	0.0002086
0.156	0.0001429	0.0002355	0.0002051
0.157	0.0001386	0.0002314	0.0001991
0.158	0.0001327	0.0002278	0.0001966
0.159	0.000128	0.000226	0.0001916
0.16	0.0001224	0.0002219	0.0001868
0.161	0.0001161	0.0002177	0.0001818
0.162	0.0001115	0.0002158	0.0001774
0.163	0.0001056	0.0002117	0.0001728
0.164	0.0001004	0.0002078	0.0001676
0.165	9.445e-05	0.0002051	0.0001621
0.166	8.834e-05	0.0001992	0.0001563
0.167	8.22e-05	0.000197	0.0001501
0.168	7.464e-05	0.0001931	0.0001449
0.169	6.913e-05	0.0001888	0.0001388
0.17	6.231e-05	0.0001856	0.0001328
0.171	5.544e-05	0.0001816	0.0001271
0.172	4.828e-05	0.0001772	0.0001202
0.173	4.153e-05	0.0001724	0.0001149
0.174	3.368e-05	0.0001682	0.0001086
0.175	2.648e-05	0.0001638	0.0001013
0.176	1.956e-05	0.0001582	9.502e-05
0.177	1.195e-05	0.000153	8.817e-05
0.178	4.163e-06	0.0001483	8.095e-05
0.179	-6.91e-06	0.0001431	7.377e-05
0.18	-1.672e-05	0.0001385	6.679e-05
0.181	-2.475e-05	0.0001329	5.886e-05
0.182	-3.353e-05	0.0001279	5.205e-05
0.183	-4.119e-05	0.0001206	4.265e-05
0.184	-5.109e-05	0.0001163	3.581e-05
0.185	-5.931e-05	0.0001101	2.808e-05
0.186	-6.925e-05	0.0001046	1.951e-05
0.187	-7.721e-05	9.862e-05	1.139e-05
0.188	-8.786e-05	9.242e-05	-4.625e-07
0.189	-9.659e-05	8.702e-05	-1.124e-05
0.19	-0.0001068	8.017e-05	-2.005e-05
0.191	-0.0001158	7.324e-05	-2.942e-05
0.192	-0.0001265	6.734e-05	-3.835e-05
0.193	-0.0001364	5.971e-05	-4.845e-05
0.194	-0.0001468	5.274e-05	-5.742e-05
0.195	-0.000158	4.526e-05	-6.767e-05
0.196	-0.000168	3.927e-05	-7.704e-05
0.197	-0.0001785	3.109e-05	-8.758e-05
0.198	-0.0001896	2.393e-05	-9.783e-05
0.199	-0.0001999	1.696e-05	-0.0001083
0.2	-0.0002115	9.084e-06	-0.0001192
0.201	-0.0002221	-3.859e-06	-0.0001294
0.202	-0.0002326	-1.171e-05	-0.0001405
0.203	-0.0002448	-2.029e-05	-0.0001523
0.204	-0.0002561	-2.924e-05	-0.0001636
0.205	-0.000268	-3.656e-05	-0.0001749
0.206	-0.0002795	-4.639e-05	-0.0001863
0.207	-0.0002914	-5.412e-05	-0.0001987
0.208	-0.0003032	-6.381e-05	-0.0002099
0.209	-0.0003147	-7.225e-05	-0.0002221
0.21	-0.0003272	-8.254e-05	-0.0002342
0.211	-0.0003397	-9.142e-05	-0.0002462
0.212	-0.0003516	-0.0001018	-0.0002586
0.213	-0.0003649	-0.0001106	-0.0002713
0.214	-0.0003767	-0.0001211	-0.0002841
0.215	-0.0003892	-0.0001303	-0.0002966
0.216	-0.000402	-0.0001409	-0.0003096
0.217	-0.0004145	-0.0001525	-0.0003218
0.218	-0.0004272	-0.0001623	-0.0003362
0.219	-0.0004407	-0.0001723	-0.0003486
0.22	-0.0004531	-0.0001829	-0.0003623
0.221	-0.0004675	-0.0001935	-0.0003763
0.222	-0.0004795	-0.000205	-0.0003891
0.223	-0.0004924	-0.0002162	-0.0004027
0.224	-0.0005052	-0.0002265	-0.0004175
0.225	-0.0005186	-0.0002391	-0.0004313
0.226	-0.0005316	-0.00025	-0.0004454
0.227	-0.0005444	-0.0002622	-0.0004606
0.228	-0.0005576	-0.0002731	-0.0004734
0.229	-0.0005706	-0.0002851	-0.0004873
0.23	-0.0005835	-0.000297	-0.0005017
0.231	-0.0005967	-0.0003088	-0.0005153
0.232	-0.0006094	-0.000321	-0.0005299
0.233	-0.0006222	-0.0003334	-0.0005441
0.234	-0.0006359	-0.0003451	-0.0005588
0.235	-0.0006487	-0.000358	-0.0005733
0.236	-0.0006616	-0.0003702	-0.0005877
0.237	-0.0006752	-0.000383	-0.0006023
0.238	-0.0006878	-0.0003967	-0.000616
0.239	-0.0007004	-0.000409	-0.0006318
0.24	-0.0007134	-0.0004214	-0.000646
0.241	-0.000726	-0.0004349	-0.0006606
0.242	-0.0007388	-0.0004475	-0.000675
0.243	-0.0007515	-0.0004624	-0.0006894
0.244	-0.0007634	-0.0004745	-0.0007045
0.245	-0.0007764	-0.0004878	-0.0007185
0.246	-0.0007887	-0.0005009	-0.0007334
0.247	-0.0008002	-0.0005144	-0.0007475
0.248	-0.0008127	-0.0005273	-0.0007616
0.249	-0.0008239	-0.0005409	-0.0007781
0.25	-0.0008362	-0.0005549	-0.0007907
0.251	-0.0008474	-0.0005687	-0.0008051
0.252	-0.0008582	-0.0005817	-0.0008187
0.253	-0.0008701	-0.0005951	-0.0008319
0.254	-0.0008807	-0.0006087	-0.0008467
0.255	-0.000892	-0.0006217	-0.00086
0.256	-0.0009006	-0.0006348	-0.0008725
0.257	-0.0009116	-0.0006484	-0.0008859
0.258	-0.0009215	-0.0006613	-0.0008985
0.259	-0.0009318	-0.0006746	-0.0009114
0.26	-0.0009413	-0.0006886	-0.0009251
0.261	-0.0009514	-0.0007018	-0.0009381
0.262	-0.0009603	-0.0007153	-0.0009503
0.263	-0.0009703	-0.0007296	-0.0009632
0.264	-0.0009785	-0.000742	-0.0009753
0.265	-0.0009882	-0.0007554	-0.0009877
0.266	-0.000996	-0.0007695	-0.0009998
0.267	-0.00101	-0.0007824	-0.00101
0.268	-0.00101	-0.0007949	-0.00102
0.269	-0.00102	-0.0008085	-0.00103
0.27	-0.00103	-0.0008207	-0.00105
0.271	-0.00103	-0.0008335	-0.00106
0.272	-0.00104	-0.0008463	-0.00107
0.273	-0.00105	-0.0008581	-0.00108
0.274	-0.00105	-0.0008707	-0.00109
0.275	-0.00106	-0.0008838	-0.0011
0.276	-0.00107	-0.000895	-0.00111
0.277	-0.00107	-0.0009081	-0.00112
0.278	-0.00108	-0.0009196	-0.00112
0.279	-0.00108	-0.0009308	-0.00114
0.28	-0.00109	-0.0009422	-0.00114
0.281	-0.00109	-0.0009525	-0.00115
0.282	-0.0011	-0.0009644	-0.00116
0.283	-0.0011	-0.0009747	-0.00117
0.284	-0.0011	-0.0009863	-0.00118
0.285	-0.0011	-0.0009969	-0.00118
0.286	-0.0011	-0.00101	-0.00119
0.287	-0.00111	-0.00102	-0.0012
0.288	-0.00111	-0.00103	-0.0012
0.289	-0.00111	-0.00104	-0.0012
0.29	-0.00111	-0.00105	-0.00121
0.291	-0.00111	-0.00106	-0.00122
0.292	-0.00111	-0.00107	-0.00122
0.293	-0.00111	-0.00107	-0.00122
0.294	-0.00111	-0.00109	-0.00123
0.295	-0.00111	-0.00109	-0.00123
0.296	-0.00111	-0.0011	-0.00124
0.297	-0.00111	-0.00111	-0.00124
0.298	-0.0011	-0.00111	-0.00124
0.299	-0.0011	-0.00112	-0.00124
0.3	-0.0011	-0.00113	-0.00125
0.301	-0.0011	-0.00114	-0.00125
0.302	-0.0011	-0.00114	-0.00125
0.303	-0.0011	-0.00115	-0.00125
0.304	-0.00109	-0.00115	-0.00125
0.305	-0.00108	-0.00116	-0.00125
0.306	-0.00108	-0.00117	-0.00125
0.307	-0.00108	-0.00117	-0.00125
0.308	-0.00107	-0.00117	-0.00125
0.309	-0.00107	-0.00118	-0.00125
0.31	-0.00106	-0.00118	-0.00124
0.311	-0.00106	-0.00119	-0.00124
0.312	-0.00105	-0.00119	-0.00124
0.313	-0.00105	-0.00119	-0.00124
0.314	-0.00104	-0.00119	-0.00123
0.315	-0.00104	-0.0012	-0.00123
0.316	-0.00103	-0.0012	-0.00122
0.317	-0.00103	-0.0012	-0.00122
0.318	-0.00102	-0.0012	-0.00122
0.319	-0.00101	-0.0012	-0.00121
0.32	-0.00101	-0.0012	-0.00121
0.321	-0.0009993	-0.0012	-0.0012
0.322	-0.000994	-0.0012	-0.0012
0.323	-0.0009877	-0.0012	-0.0012
0.324	-0.0009798	-0.0012	-0.00119
0.325	-0.0009745	-0.0012	-0.00118
0.326	-0.0009682	-0.0012	-0.00118
0.327	-0.0009605	-0.0012	-0.00117
0.328	-0.0009546	-0.0012	-0.00117
0.329	-0.0009481	-0.0012	-0.00116
0.33	-0.000941	-0.0012	-0.00116
0.331	-0.0009344	-0.00119	-0.00115
0.332	-0.0009283	-0.00119	-0.00114
0.333	-0.0009207	-0.00119	-0.00113
0.334	-0.0009151	-0.00118	-0.00113
0.335	-0.000909	-0.00118	-0.00112
0.336	-0.0009008	-0.00118	-0.00112
0.337	-0.0008953	-0.00117	-0.00111
0.338	-0.0008892	-0.00117	-0.0011
0.339	-0.0008816	-0.00117	-0.0011
0.34	-0.0008763	-0.00116	-0.00109
0.341	-0.0008697	-0.00116	-0.00108
0.342	-0.0008625	-0.00115	-0.00108
0.343	-0.0008565	-0.00115	-0.00107
0.344	-0.000851	-0.00114	-0.00106
0.345	-0.0008439	-0.00114	-0.00105
0.346	-0.0008384	-0.00113	-0.00105
0.347	-0.0008326	-0.00113	-0.00104
0.348	-0.0008261	-0.00112	-0.00103
0.349	-0.0008199	-0.00112	-0.00103
0.35	-0.0008146	-0.00111	-0.00102
0.351	-0.0008087	-0.0011	-0.00101
0.352	-0.0008018	-0.0011	-0.00101
0.353	-0.0007971	-0.00109	-0.0009977
0.354	-0.0007915	-0.00109	-0.0009909
0.355	-0.0007864	-0.00108	-0.0009852
0.356	-0.0007817	-0.00107	-0.000978
0.357	-0.0007747	-0.00107	-0.0009699
0.358	-0.000769	-0.00106	-0.0009641
0.359	-0.0007628	-0.00105	-0.0009576
0.36	-0.0007582	-0.00105	-0.0009509
0.361	-0.0007535	-0.00104	-0.000945
0.362	-0.0007478	-0.00103	-0.0009387
0.363	-0.0007422	-0.00103	-0.0009326
0.364	-0.000738	-0.00102	-0.0009265
0.365	-0.0007332	-0.00102	-0.0009204
0.366	-0.000728	-0.00101	-0.0009132
0.367	-0.0007228	-0.001	-0.0009082
0.368	-0.0007187	-0.0009966	-0.0009023
0.369	-0.0007137	-0.0009893	-0.0008949
0.37	-0.0007094	-0.0009837	-0.0008899
0.371	-0.0007035	-0.0009774	-0.0008847
0.372	-0.0006998	-0.0009706	-0.0008787
0.373	-0.000696	-0.0009654	-0.0008721
0.374	-0.0006916	-0.000959	-0.0008678
0.375	-0.0006864	-0.0009519	-0.0008623
0.376	-0.000683	-0.000947	-0.0008561
0.377	-0.0006787	-0.0009406	-0.0008511
0.378	-0.0006743	-0.0009348	-0.0008458
0.379	-0.0006702	-0.0009288	-0.0008403
0.38	-0.0006646	-0.0009234	-0.0008343
0.381	-0.0006625	-0.0009173	-0.0008296
0.382	-0.0006589	-0.0009112	-0.0008245
0.383	-0.0006544	-0.0009058	-0.0008193
0.384	-0.0006504	-0.0008999	-0.0008137
0.385	-0.0006454	-0.0008926	-0.0008095
0.386	-0.0006435	-0.0008883	-0.0008045
0.387	-0.0006395	-0.0008827	-0.0007992
0.388	-0.0006352	-0.0008762	-0.0007941
0.389	-0.000632	-0.0008714	-0.0007906
0.39	-0.0006276	-0.0008658	-0.0007855
0.391	-0.0006244	-0.0008604	-0.0007807
0.392	-0.0006206	-0.0008542	-0.0007794
0.393	-0.0006181	-0.0008495	-0.0007728
0.394	-0.0006148	-0.0008449	-0.0007674
0.395	-0.0006107	-0.0008395	-0.0007631
0.396	-0.0006067	-0.0008336	-0.0007584
0.397	-0.0006049	-0.0008293	-0.0007544
0.398	-0.000601	-0.000824	-0.0007502
0.399	-0.0005989	-0.0008186	-0.0007464
0.4	-0.0005956	-0.0008135	-0.0007417
0.401	-0.0005917	-0.0008096	-0.000736
0.402	-0.0005873	-0.0008046	-0.0007342
0.403	-0.0005859	-0.0007997	-0.0007301
0.404	-0.0005825	-0.0007941	-0.0007263
0.405	-0.0005808	-0.0007907	-0.000722
0.406	-0.0005767	-0.0007858	-0.0007166
0.407	-0.000575	-0.0007812	-0.0007149
0.408	-0.0005712	-0.0007794	-0.0007109
0.409	-0.000567	-0.000773	-0.0007072
0.41	-0.0005662	-0.000768	-0.000703
0.411	-0.0005629	-0.0007637	-0.0006997
0.412	-0.0005612	-0.000759	-0.000696
0.413	-0.0005572	-0.0007549	-0.0006923
0.414	-0.000556	-0.0007504	-0.0006895
0.415	-0.0005521	-0.0007466	-0.0006865
0.416	-0.0005496	-0.0007424	-0.000682
0.417	-0.0005469	-0.0007367	-0.0006775
0.418	-0.0005447	-0.0007348	-0.0006759
0.419	-0.000542	-0.0007306	-0.0006724
0.42	-0.0005406	-0.0007266	-0.000669
0.421	-0.0005372	-0.0007227	-0.0006668
0.422	-0.0005358	-0.0007177	-0.0006618
0.423	-0.0005324	-0.0007156	-0.0006579
0.424	-0.0005296	-0.0007111	-0.000657
0.425	-0.0005274	-0.0007074	-0.000653
0.426	-0.0005265	-0.0007039	-0.0006516
0.427	-0.0005232	-0.0007002	-0.0006475
0.428	-0.0005223	-0.0006963	-0.0006447
0.429	-0.0005187	-0.0006926	-0.0006406
0.43	-0.0005175	-0.0006903	-0.0006378
0.431	-0.0005148	-0.0006866	-0.0006363
0.432	-0.0005123	-0.0006825	-0.0006329
0.433	-0.0005083	-0.0006782	-0.0006303
0.434	-0.0005078	-0.0006765	-0.0006279
0.435	-0.0005069	-0.0006725	-0.0006239
0.436	-0.0005036	-0.0006696	-0.0006218
0.437	-0.0005029	-0.0006669	-0.0006182
0.438	-0.0005001	-0.0006626	-0.0006159
0.439	-0.0004981	-0.0006579	-0.0006135
0.44	-0.0004971	-0.0006571	-0.0006116
0.441	-0.0004936	-0.0006534	-0.0006085
0.442	-0.0004922	-0.0006516	-0.0006062
0.443	-0.0004885	-0.0006477	-0.0006033
0.444	-0.0004883	-0.0006448	-0.0006001
0.445	-0.0004873	-0.000641	-0.0005987
0.446	-0.0004839	-0.0006378	-0.0005962
0.447	-0.0004833	-0.0006363	-0.0005938
0.448	-0.000481	-0.0006329	-0.000592
0.449	-0.0004786	-0.00063	-0.0005891
0.45	-0.0004782	-0.0006278	-0.0005874
0.451	-0.0004751	-0.0006241	-0.000584
0.452	-0.0004737	-0.0006214	-0.0005799
0.453	-0.0004736	-0.0006182	-0.0005792
0.454	-0.0004736	-0.0006158	-0.0005779
0.455	-0.000473	-0.0006134	-0.0005748
0.456	-0.0004673	-0.0006112	-0.0005742
0.457	-0.0004641	-0.0006085	-0.0005704
0.458	-0.0004638	-0.0006059	-0.0005692
0.459	-0.0004623	-0.0006033	-0.0005667
0.46	-0.0004593	-0.0005997	-0.0005644
0.461	-0.0004589	-0.0005987	-0.0005604
0.462	-0.0004574	-0.0005956	-0.0005597
0.463	-0.0004544	-0.0005938	-0.0005588
0.464	-0.0004539	-0.0005916	-0.0005557
0.465	-0.0004513	-0.000589	-0.0005547
0.466	-0.0004493	-0.0005864	-0.0005521
0.467	-0.0004492	-0.0005837	-0.0005499
0.468	-0.0004481	-0.0005795	-0.0005487
0.469	-0.0004455	-0.0005792	-0.0005459
0.47	-0.0004443	-0.0005773	-0.0005449
0.471	-0.0004441	-0.0005744	-0.0005411
0.472	-0.0004418	-0.0005734	-0.0005401
0.473	-0.0004396	-0.0005696	-0.0005389
0.474	-0.0004394	-0.000569	-0.0005362
0.475	-0.000438	-0.0005655	-0.0005353
0.476	-0.0004352	-0.0005636	-0.0005341
0.477	-0.0004344	-0.00056	-0.0005307
0.478	-0.0004317	-0.0005596	-0.0005302
0.479	-0.0004298	-0.0005578	-0.0005281
0.48	-0.0004297	-0.0005549	-0.0005257
0.481	-0.0004296	-0.0005543	-0.0005245
0.482	-0.0004279	-0.0005504	-0.0005208
0.483	-0.0004255	-0.0005498	-0.0005206
0.484	-0.0004248	-0.0005472	-0.0005199
0.485	-0.0004246	-0.0005451	-0.0005172
0.486	-0.0004227	-0.000543	-0.0005157
0.487	-0.0004203	-0.0005402	-0.0005151
0.488	-0.0004199	-0.0005398	-0.0005123
0.489	-0.0004195	-0.0005369	-0.0005109
0.49	-0.0004171	-0.0005353	-0.0005102
0.491	-0.0004153	-0.0005347	-0.000507
0.492	-0.0004148	-0.0005312	-0.0005057
0.493	-0.0004127	-0.0005303	-0.0005032
0.494	-0.0004104	-0.0005286	-0.0005012
0.495	-0.0004102	-0.0005257	-0.0005011
0.496	-0.0004101	-0.0005243	-0.0005006
0.497	-0.0004095	-0.0005209	-0.0004979
0.498	-0.000407	-0.0005206	-0.0004963
0.499	-0.0004055	-0.00052	-0.000496
0.5	-0.0004053	-0.0005169	-0.0004941
0.501	-0.0004049	-0.0005157	-0.0004914
0.502	-0.0004027	-0.000515	-0.0004912
0.503	-0.0004006	-0.0005115	-0.0004898
0.504	-0.0004004	-0.0005108	-0.0004873
0.505	-0.0004002	-0.0005098	-0.0004863
0.506	-0.0003985	-0.0005066	-0.0004839
0.507	-0.0003961	-0.0005056	-0.0004817
0.508	-0.0003955	-0.0005019	-0.0004815
0.509	-0.0003954	-0.0005011	-0.0004814
0.51	-0.0003936	-0.000501	-0.0004797
0.511	-0.0003912	-0.0004998	-0.0004772
0.512	-0.0003906	-0.0004968	-0.0004766
0.513	-0.0003906	-0.0004962	-0.0004759
0.514	-0.0003898	-0.0004955	-0.0004737
0.515	-0.000388	-0.0004922	-0.0004718
0.516	-0.0003864	-0.0004913	-0.0004718
0.517	-0.0003858	-0.0004909	-0.0004706
0.518	-0.0003857	-0.0004877	-0.0004679
0.519	-0.0003853	-0.0004864	-0.000467
0.52	-0.0003835	-0.0004844	-0.0004669
0.521	-0.0003816	-0.0004817	-0.0004669
0.522	-0.0003809	-0.0004815	-0.0004669
0.523	-0.0003808	-0.0004815	-0.0004668
0.524	-0.0003802	-0.0004798	-0.000465
0.525	-0.0003784	-0.0004773	-0.0004598
0.526	-0.0003766	-0.0004766	-0.0004573
0.527	-0.000376	-0.0004759	-0.0004571
0.528	-0.0003757	-0.0004727	-0.0004568
0.529	-0.0003737	-0.0004718	-0.0004551
0.53	-0.0003716	-0.0004716	-0.0004527
0.531	-0.0003711	-0.0004696	-0.0004522
0.532	-0.0003711	-0.0004671	-0.000452
0.533	-0.000371	-0.0004669	-0.0004503
0.534	-0.0003706	-0.0004669	-0.0004481
0.535	-0.0003689	-0.0004669	-0.0004474
0.536	-0.0003673	-0.0004669	-0.0004468
0.537	-0.0003663	-0.0004662	-0.0004442
0.538	-0.0003662	-0.0004612	-0.0004427
0.539	-0.0003661	-0.0004576	-0.0004425
0.54	-0.0003652	-0.0004571	-0.0004424
0.541	-0.0003633	-0.000457	-0.0004416
0.542	-0.0003616	-0.0004554	-0.0004395
0.543	-0.0003613	-0.0004526	-0.000438
0.544	-0.0003613	-0.0004522	-0.0004376
0.545	-0.000361	-0.000452	-0.0004375
0.546	-0.0003597	-0.0004499	-0.0004365
0.547	-0.0003578	-0.0004477	-0.0004339
0.548	-0.0003566	-0.0004473	-0.0004329
0.549	-0.0003563	-0.0004461	-0.0004327
0.55	-0.0003556	-0.0004432	-0.0004324
0.551	-0.0003533	-0.0004425	-0.0004306
0.552	-0.0003518	-0.0004425	-0.0004284
0.553	-0.0003516	-0.0004421	-0.0004278
0.554	-0.0003516	-0.0004402	-0.0004267
0.555	-0.0003516	-0.0004382	-0.0004243
0.556	-0.0003514	-0.0004376	-0.000423
0.557	-0.0003508	-0.0004375	-0.0004229
0.558	-0.0003494	-0.0004367	-0.0004229
0.559	-0.0003478	-0.0004339	-0.0004227
0.56	-0.000347	-0.0004328	-0.000422
0.561	-0.0003467	-0.0004327	-0.00042
0.562	-0.0003467	-0.0004322	-0.0004185
0.563	-0.0003464	-0.0004297	-0.0004181
0.564	-0.0003454	-0.0004281	-0.000418
0.565	-0.0003438	-0.0004275	-0.0004177
0.566	-0.0003422	-0.0004256	-0.000416
0.567	-0.0003419	-0.0004232	-0.0004139
0.568	-0.0003418	-0.0004229	-0.0004132
0.569	-0.0003416	-0.0004229	-0.0004132
0.57	-0.000341	-0.0004229	-0.0004129
0.571	-0.0003394	-0.0004219	-0.0004117
0.572	-0.0003377	-0.0004198	-0.0004094
0.573	-0.000337	-0.0004183	-0.0004085
0.574	-0.0003369	-0.000418	-0.0004082
0.575	-0.0003365	-0.000418	-0.0004075
0.576	-0.0003349	-0.0004173	-0.0004051
0.577	-0.0003328	-0.0004149	-0.0004037
0.578	-0.0003321	-0.0004133	-0.0004034
0.579	-0.000332	-0.0004132	-0.0004034
0.58	-0.000332	-0.000413	-0.0004034
0.581	-0.000332	-0.0004118	-0.0004031
0.582	-0.0003319	-0.0004095	-0.0004018
0.583	-0.0003314	-0.0004084	-0.0004001
0.584	-0.0003302	-0.0004082	-0.0003989
0.585	-0.0003288	-0.0004066	-0.0003985
0.586	-0.0003279	-0.0004042	-0.0003985
0.587	-0.0003272	-0.0004034	-0.0003981
0.588	-0.0003271	-0.0004034	-0.0003967
0.589	-0.0003271	-0.0004034	-0.0003948
0.59	-0.0003269	-0.0004031	-0.0003939
0.591	-0.0003257	-0.0004019	-0.0003936
0.592	-0.0003241	-0.0003999	-0.0003936
0.593	-0.0003228	-0.0003987	-0.0003932
0.594	-0.0003224	-0.0003985	-0.0003921
0.595	-0.0003223	-0.0003984	-0.0003902
0.596	-0.0003222	-0.0003976	-0.000389
0.597	-0.0003221	-0.0003952	-0.0003888
0.598	-0.0003215	-0.0003938	-0.0003887
0.599	-0.0003201	-0.0003937	-0.0003883
0.6	-0.0003186	-0.0003936	-0.0003874
0.601	-0.0003177	-0.0003931	-0.0003851
0.602	-0.0003174	-0.0003914	-0.0003841
0.603	-0.0003174	-0.0003895	-0.0003839
0.604	-0.0003174	-0.0003888	-0.0003838
0.605	-0.0003173	-0.0003887	-0.0003837
0.606	-0.0003166	-0.0003887	-0.000383
0.607	-0.0003147	-0.0003878	-0.0003817
0.608	-0.000313	-0.0003846	-0.0003804
0.609	-0.0003126	-0.0003839	-0.0003797
0.61	-0.0003125	-0.0003839	-0.0003791
0.611	-0.0003124	-0.0003838	-0.000379
0.612	-0.0003121	-0.0003831	-0.0003789
0.613	-0.0003111	-0.0003817	-0.0003787
0.614	-0.0003103	-0.0003801	-0.0003782
0.615	-0.0003092	-0.0003793	-0.0003766
0.616	-0.0003083	-0.000379	-0.000375
0.617	-0.0003078	-0.000379	-0.0003744
0.618	-0.0003076	-0.0003788	-0.0003741
0.619	-0.0003076	-0.0003778	-0.0003741
0.62	-0.0003076	-0.0003759	-0.0003741
0.621	-0.0003076	-0.0003744	-0.0003735
0.622	-0.0003075	-0.0003741	-0.0003721
0.623	-0.0003069	-0.0003741	-0.0003707
0.624	-0.0003058	-0.0003739	-0.0003697
0.625	-0.0003042	-0.0003728	-0.0003693
0.626	-0.0003033	-0.0003712	-0.0003692
0.627	-0.0003029	-0.0003696	-0.0003688
0.628	-0.0003028	-0.0003693	-0.0003676
0.629	-0.0003027	-0.0003691	-0.0003662
0.63	-0.0003026	-0.0003684	-0.0003648
0.631	-0.0003023	-0.0003666	-0.0003644
0.632	-0.0003015	-0.0003647	-0.0003643
0.633	-0.0003	-0.0003644	-0.0003643
0.634	-0.0002989	-0.0003643	-0.0003643
0.635	-0.0002982	-0.0003643	-0.0003643
0.636	-0.000298	-0.0003643	-0.000364
0.637	-0.0002978	-0.0003638	-0.0003633
0.638	-0.0002978	-0.0003627	-0.0003622
0.639	-0.0002978	-0.0003612	-0.0003611
0.64	-0.0002975	-0.0003601	-0.0003601
0.641	-0.0002969	-0.0003595	-0.0003596
0.642	-0.0002957	-0.0003595	-0.0003595
0.643	-0.0002942	-0.0003594	-0.0003594
0.644	-0.0002933	-0.0003592	-0.0003594
0.645	-0.000293	-0.0003579	-0.0003592
0.646	-0.000293	-0.000356	-0.0003586
0.647	-0.000293	-0.0003547	-0.0003573
0.648	-0.0002929	-0.0003546	-0.0003564
0.649	-0.0002928	-0.0003546	-0.0003553
0.65	-0.0002924	-0.0003545	-0.0003547
0.651	-0.0002917	-0.0003541	-0.0003546
0.652	-0.0002909	-0.0003528	-0.0003546
0.653	-0.0002899	-0.000351	-0.0003545
0.654	-0.000289	-0.00035	-0.0003543
0.655	-0.0002885	-0.0003497	-0.000354
0.656	-0.0002882	-0.0003495	-0.0003529
0.657	-0.0002881	-0.0003488	-0.0003518
0.658	-0.0002881	-0.0003467	-0.0003508
0.659	-0.0002881	-0.0003452	-0.0003502
0.66	-0.000288	-0.0003449	-0.0003498
0.661	-0.000288	-0.0003448	-0.0003496
0.662	-0.0002877	-0.0003448	-0.0003493
0.663	-0.0002872	-0.0003448	-0.0003487
0.664	-0.0002859	-0.0003448	-0.0003475
0.665	-0.0002847	-0.0003445	-0.0003462
0.666	-0.0002838	-0.0003436	-0.0003452
0.667	-0.0002834	-0.0003423	-0.000345
0.668	-0.0002832	-0.000341	-0.0003448
0.669	-0.0002832	-0.0003403	-0.0003448
0.67	-0.0002832	-0.00034	-0.0003448
0.671	-0.0002831	-0.0003399	-0.0003448
0.672	-0.0002828	-0.0003399	-0.0003448
0.673	-0.0002821	-0.0003398	-0.0003448
0.674	-0.0002812	-0.000339	-0.0003446
0.675	-0.00028	-0.0003376	-0.0003445
0.676	-0.0002794	-0.000336	-0.0003441
0.677	-0.0002787	-0.0003352	-0.0003435
0.678	-0.0002784	-0.0003351	-0.0003424
0.679	-0.0002783	-0.000335	-0.0003418
0.68	-0.0002783	-0.000335	-0.0003411
0.681	-0.0002782	-0.0003346	-0.0003405
0.682	-0.0002778	-0.0003338	-0.0003401
0.683	-0.000277	-0.0003323	-0.00034
0.684	-0.0002754	-0.0003307	-0.00034
0.685	-0.0002743	-0.0003304	-0.0003399
0.686	-0.0002736	-0.0003302	-0.0003399
0.687	-0.0002735	-0.0003301	-0.0003399
0.688	-0.0002735	-0.0003295	-0.0003397
0.689	-0.0002734	-0.0003278	-0.0003396
0.69	-0.0002734	-0.0003259	-0.0003392
0.691	-0.0002734	-0.0003254	-0.0003385
0.692	-0.0002734	-0.0003253	-0.0003376
0.693	-0.0002733	-0.0003253	-0.0003369
0.694	-0.000273	-0.0003253	-0.0003362
0.695	-0.0002725	-0.0003253	-0.0003358
0.696	-0.0002718	-0.0003253	-0.0003353
0.697	-0.0002713	-0.0003251	-0.0003352
0.698	-0.0002704	-0.0003245	-0.0003351
0.699	-0.0002696	-0.0003231	-0.000335
0.7	-0.0002691	-0.0003218	-0.000335
0.701	-0.0002687	-0.000321	-0.000335
0.702	-0.0002686	-0.0003205	-0.000335
0.703	-0.0002686	-0.0003204	-0.0003349
0.704	-0.0002686	-0.0003204	-0.0003348
0.705	-0.0002686	-0.0003204	-0.0003346
0.706	-0.0002685	-0.0003202	-0.0003342
0.707	-0.0002685	-0.0003197	-0.0003337
0.708	-0.0002684	-0.0003181	-0.0003333
0.709	-0.0002682	-0.0003169	-0.0003327
0.71	-0.0002676	-0.0003158	-0.0003322
0.711	-0.000267	-0.0003156	-0.0003316
0.712	-0.0002661	-0.0003155	-0.0003312
0.713	-0.0002652	-0.0003155	-0.0003309
0.714	-0.0002644	-0.0003155	-0.0003306
0.715	-0.000264	-0.0003153	-0.0003305
0.716	-0.0002638	-0.0003148	-0.0003303
0.717	-0.0002637	-0.0003137	-0.0003302
0.718	-0.0002637	-0.0003123	-0.0003302
0.719	-0.0002636	-0.0003112	-0.0003302
0.72	-0.0002636	-0.0003108	-0.0003301
0.721	-0.0002636	-0.0003107	-0.0003301
0.722	-0.0002632	-0.0003106	-0.00033
0.723	-0.0002627	-0.0003106	-0.00033
0.724	-0.0002622	-0.0003106	-0.0003299
0.725	-0.0002611	-0.0003105	-0.0003299
0.726	-0.0002601	-0.00031	-0.0003298
0.727	-0.0002596	-0.0003087	-0.0003297
0.728	-0.0002592	-0.000307	-0.0003293
0.729	-0.0002589	-0.0003062	-0.0003294
0.73	-0.0002588	-0.0003058	-0.0003293
0.731	-0.0002588	-0.0003058	-0.0003292
0.732	-0.0002588	-0.0003057	-0.0003289
0.733	-0.0002587	-0.0003056	-0.0003287
0.734	-0.0002587	-0.0003051	-0.0003289
0.735	-0.0002584	-0.0003044	-0.0003288
0.736	-0.000258	-0.0003036	-0.0003287
0.737	-0.0002574	-0.0003025	-0.0003287
0.738	-0.0002566	-0.0003017	-0.0003288
0.739	-0.0002555	-0.0003011	-0.0003289
0.74	-0.0002547	-0.0003009	-0.000329
0.741	-0.0002543	-0.0003009	-0.000329
0.742	-0.0002541	-0.0003009	-0.0003289
0.743	-0.000254	-0.0003009	-0.0003293
0.744	-0.0002539	-0.0003008	-0.0003296
0.745	-0.0002539	-0.0003008	-0.0003296
0.746	-0.0002539	-0.0003006	-0.0003296
0.747	-0.0002539	-0.0002999	-0.0003298
0.748	-0.0002539	-0.0002988	-0.0003301
0.749	-0.0002539	-0.0002976	-0.0003301
0.75	-0.0002538	-0.0002967	-0.0003301
0.751	-0.0002537	-0.0002961	-0.0003301
0.752	-0.0002535	-0.000296	-0.0003302
0.753	-0.0002531	-0.000296	-0.0003303
0.754	-0.0002527	-0.0002959	-0.0003303
0.755	-0.000252	-0.0002959	-0.0003304
0.756	-0.0002514	-0.0002956	-0.0003306
0.757	-0.0002506	-0.0002951	-0.000331
0.758	-0.0002502	-0.000294	-0.0003313
0.759	-0.0002496	-0.000293	-0.0003321
0.76	-0.0002493	-0.000292	-0.0003331
0.761	-0.0002492	-0.0002915	-0.0003335
0.762	-0.0002491	-0.0002912	-0.0003342
0.763	-0.0002491	-0.0002911	-0.0003347
0.764	-0.000249	-0.0002911	-0.0003349
0.765	-0.000249	-0.0002911	-0.000335
0.766	-0.000249	-0.0002911	-0.000335
0.767	-0.000249	-0.0002909	-0.0003351
0.768	-0.000249	-0.0002904	-0.0003351
0.769	-0.0002489	-0.0002892	-0.0003354
0.77	-0.0002487	-0.0002883	-0.000336
0.771	-0.0002485	-0.0002871	-0.000337
0.772	-0.0002483	-0.0002865	-0.000338
0.773	-0.0002478	-0.0002862	-0.0003393
0.774	-0.0002471	-0.0002862	-0.0003398
0.775	-0.0002464	-0.0002862	-0.0003399
0.776	-0.0002458	-0.0002862	-0.0003399
0.777	-0.0002451	-0.0002862	-0.00034
0.778	-0.0002447	-0.0002861	-0.0003402
0.779	-0.0002443	-0.0002859	-0.0003409
0.78	-0.0002442	-0.0002854	-0.0003423
0.781	-0.0002442	-0.0002845	-0.0003434
0.782	-0.0002442	-0.0002836	-0.0003444
0.783	-0.0002442	-0.0002828	-0.0003447
0.784	-0.0002441	-0.000282	-0.0003448
0.785	-0.0002441	-0.0002817	-0.0003448
0.786	-0.0002441	-0.0002814	-0.0003448
0.787	-0.0002441	-0.0002814	-0.0003451
0.788	-0.000244	-0.0002813	-0.0003462
0.789	-0.0002439	-0.0002813	-0.0003489
0.79	-0.0002435	-0.0002813	-0.0003496
0.791	-0.0002431	-0.0002813	-0.00035
0.792	-0.0002431	-0.0002813	-0.0003511
0.793	-0.0002422	-0.0002811	-0.0003527
0.794	-0.0002414	-0.0002807	-0.0003544
0.795	-0.000241	-0.0002797	-0.0003545
0.796	-0.0002404	-0.0002786	-0.0003547
0.797	-0.0002401	-0.0002775	-0.0003553
0.798	-0.0002397	-0.0002771	-0.0003577
0.799	-0.0002395	-0.0002766	-0.0003592
0.8	-0.0002369	-0.0002765	-0.0003561
0.799	-0.0002344	-0.0002764	-0.000354
0.798	-0.0002344	-0.0002762	-0.0003499
0.797	-0.0002342	-0.0002754	-0.0003474
0.796	-0.0002338	-0.0002743	-0.0003449
0.795	-0.0002331	-0.0002733	-0.0003448
0.794	-0.0002323	-0.0002722	-0.0003434
0.793	-0.0002317	-0.0002719	-0.0003403
0.792	-0.0002306	-0.0002716	-0.0003399
0.791	-0.0002302	-0.0002716	-0.0003386
0.79	-0.0002297	-0.0002715	-0.0003354
0.789	-0.0002296	-0.0002714	-0.000335
0.788	-0.0002295	-0.000271	-0.0003337
0.787	-0.0002295	-0.0002702	-0.0003309
0.786	-0.0002295	-0.000269	-0.0003299
0.785	-0.0002295	-0.0002679	-0.000327
0.784	-0.0002295	-0.0002671	-0.0003253
0.783	-0.0002293	-0.0002668	-0.0003253
0.782	-0.0002292	-0.0002667	-0.0003247
0.781	-0.0002287	-0.0002667	-0.0003228
0.78	-0.0002279	-0.0002667	-0.0003207
0.779	-0.000227	-0.0002667	-0.0003204
0.778	-0.0002262	-0.0002667	-0.0003196
0.777	-0.0002255	-0.0002667	-0.000317
0.776	-0.000225	-0.0002665	-0.0003156
0.775	-0.0002248	-0.0002663	-0.0003155
0.774	-0.0002247	-0.0002658	-0.0003142
0.773	-0.0002246	-0.0002652	-0.0003114
0.772	-0.0002246	-0.0002644	-0.0003107
0.771	-0.0002245	-0.0002635	-0.0003106
0.77	-0.0002244	-0.0002628	-0.0003097
0.769	-0.0002243	-0.0002624	-0.0003062
0.768	-0.0002239	-0.0002619	-0.0003058
0.767	-0.0002235	-0.0002618	-0.0003053
0.766	-0.0002228	-0.0002618	-0.0003039
0.765	-0.0002218	-0.0002618	-0.0003019
0.764	-0.0002211	-0.0002618	-0.0003009
0.763	-0.0002208	-0.0002618	-0.0003009
0.762	-0.0002201	-0.0002618	-0.0003008
0.761	-0.0002199	-0.0002618	-0.0002997
0.76	-0.0002198	-0.0002616	-0.0002974
0.759	-0.0002198	-0.0002611	-0.0002961
0.758	-0.0002197	-0.0002607	-0.0002959
0.757	-0.0002197	-0.0002597	-0.0002954
0.756	-0.0002197	-0.0002589	-0.0002939
0.755	-0.0002196	-0.000258	-0.0002919
0.754	-0.0002195	-0.0002574	-0.0002912
0.753	-0.0002193	-0.000257	-0.0002911
0.752	-0.0002185	-0.0002569	-0.0002906
0.751	-0.0002177	-0.0002569	-0.0002894
0.75	-0.0002168	-0.0002569	-0.0002872
0.749	-0.0002162	-0.0002569	-0.0002863
0.748	-0.0002155	-0.0002569	-0.0002862
0.747	-0.0002152	-0.0002567	-0.0002861
0.746	-0.0002149	-0.0002564	-0.0002854
0.745	-0.0002149	-0.000256	-0.000284
0.744	-0.0002148	-0.0002552	-0.0002823
0.743	-0.0002148	-0.0002545	-0.0002815
0.742	-0.0002148	-0.0002534	-0.0002813
0.741	-0.0002148	-0.0002528	-0.0002813
0.74	-0.0002148	-0.0002525	-0.0002812
0.739	-0.0002148	-0.0002521	-0.0002805
0.738	-0.0002147	-0.0002521	-0.0002786
0.737	-0.0002146	-0.0002521	-0.0002771
0.736	-0.0002143	-0.000252	-0.0002765
0.735	-0.0002141	-0.000252	-0.0002764
0.734	-0.0002134	-0.000252	-0.0002762
0.733	-0.000213	-0.0002517	-0.0002754
0.732	-0.0002125	-0.0002514	-0.0002739
0.731	-0.000212	-0.0002505	-0.0002724
0.73	-0.0002113	-0.0002495	-0.0002717
0.729	-0.000211	-0.0002487	-0.0002715
0.728	-0.0002106	-0.0002478	-0.0002712
0.727	-0.0002103	-0.0002475	-0.00027
0.726	-0.0002101	-0.0002473	-0.0002685
0.725	-0.00021	-0.0002472	-0.0002669
0.724	-0.00021	-0.0002472	-0.0002667
0.723	-0.00021	-0.0002472	-0.0002667
0.722	-0.00021	-0.0002472	-0.0002667
0.721	-0.00021	-0.0002472	-0.0002666
0.72	-0.0002099	-0.0002471	-0.0002664
0.719	-0.0002099	-0.0002471	-0.0002655
0.718	-0.0002099	-0.0002471	-0.0002641
0.717	-0.0002099	-0.000247	-0.0002629
0.716	-0.0002097	-0.0002467	-0.0002622
0.715	-0.0002096	-0.0002464	-0.0002619
0.714	-0.0002091	-0.0002457	-0.0002618
0.713	-0.0002089	-0.000245	-0.0002618
0.712	-0.0002082	-0.0002444	-0.0002617
0.711	-0.0002077	-0.0002435	-0.0002615
0.71	-0.000207	-0.0002431	-0.0002611
0.709	-0.0002063	-0.0002427	-0.0002595
0.708	-0.0002056	-0.0002424	-0.0002582
0.707	-0.0002054	-0.0002423	-0.0002574
0.706	-0.0002053	-0.0002423	-0.0002571
0.705	-0.0002052	-0.0002423	-0.0002569
0.704	-0.0002051	-0.0002423	-0.0002569
0.703	-0.0002051	-0.0002423	-0.0002567
0.702	-0.0002051	-0.0002423	-0.0002561
0.701	-0.0002051	-0.0002423	-0.0002551
0.7	-0.0002051	-0.0002422	-0.0002539
0.699	-0.000205	-0.000242	-0.0002526
0.698	-0.000205	-0.0002418	-0.0002522
0.697	-0.0002048	-0.0002413	-0.0002521
0.696	-0.0002047	-0.0002406	-0.000252
0.695	-0.0002044	-0.0002399	-0.0002519
0.694	-0.000204	-0.000239	-0.0002517
0.693	-0.0002036	-0.0002382	-0.0002509
0.692	-0.000203	-0.0002378	-0.0002495
0.691	-0.0002023	-0.0002376	-0.0002483
0.69	-0.0002019	-0.0002375	-0.0002474
0.689	-0.0002014	-0.0002374	-0.0002472
0.688	-0.0002008	-0.0002374	-0.0002472
0.687	-0.0002005	-0.0002374	-0.0002472
0.686	-0.0002004	-0.0002374	-0.0002472
0.685	-0.0002003	-0.0002374	-0.0002471
0.684	-0.0002002	-0.0002373	-0.0002471
0.683	-0.0002002	-0.0002372	-0.0002468
0.682	-0.0002002	-0.000237	-0.0002462
0.681	-0.0002002	-0.0002365	-0.0002452
0.68	-0.0002	-0.000236	-0.0002444
0.679	-0.0001999	-0.0002352	-0.0002433
0.678	-0.0001995	-0.0002345	-0.0002428
0.677	-0.0001993	-0.0002336	-0.0002425
0.676	-0.0001987	-0.0002332	-0.0002423
0.675	-0.000198	-0.000233	-0.0002423
0.674	-0.0001971	-0.0002327	-0.0002423
0.673	-0.0001965	-0.0002326	-0.0002422
0.672	-0.0001962	-0.0002325	-0.0002422
0.671	-0.0001957	-0.0002325	-0.000242
0.67	-0.0001955	-0.0002325	-0.0002418
0.669	-0.0001954	-0.0002324	-0.0002409
0.668	-0.0001953	-0.0002322	-0.0002397
0.667	-0.0001953	-0.0002321	-0.0002387
0.666	-0.0001953	-0.0002314	-0.0002382
0.665	-0.0001953	-0.0002307	-0.0002377
0.664	-0.0001953	-0.0002295	-0.0002374
0.663	-0.0001953	-0.0002288	-0.0002374
0.662	-0.0001953	-0.0002283	-0.0002374
0.661	-0.0001953	-0.0002279	-0.0002373
0.66	-0.0001953	-0.0002277	-0.0002373
0.659	-0.0001953	-0.0002277	-0.000237
0.658	-0.0001953	-0.0002276	-0.0002366
0.657	-0.0001953	-0.0002276	-0.0002358
0.656	-0.0001952	-0.0002276	-0.000235
0.655	-0.0001951	-0.0002276	-0.0002339
0.654	-0.0001951	-0.0002276	-0.0002332
0.653	-0.0001948	-0.0002276	-0.0002328
0.652	-0.0001947	-0.0002276	-0.0002326
0.651	-0.0001943	-0.0002275	-0.0002325
0.65	-0.0001941	-0.0002275	-0.0002325
0.649	-0.0001937	-0.0002273	-0.0002324
0.648	-0.0001931	-0.0002269	-0.000232
0.647	-0.0001928	-0.0002266	-0.0002314
0.646	-0.0001923	-0.0002261	-0.0002307
0.645	-0.0001921	-0.0002255	-0.0002298
0.644	-0.0001917	-0.000225	-0.0002286
0.643	-0.0001912	-0.0002246	-0.0002281
0.642	-0.0001909	-0.0002241	-0.0002279
0.641	-0.0001908	-0.0002236	-0.0002277
0.64	-0.0001906	-0.0002232	-0.0002277
0.639	-0.0001905	-0.000223	-0.0002276
0.638	-0.0001905	-0.0002228	-0.0002276
0.637	-0.0001905	-0.0002228	-0.0002276
0.636	-0.0001904	-0.0002228	-0.0002276
0.635	-0.0001904	-0.0002227	-0.0002276
0.634	-0.0001904	-0.0002227	-0.0002274
0.633	-0.0001904	-0.0002227	-0.000227
0.632	-0.0001904	-0.0002227	-0.0002267
0.631	-0.0001904	-0.0002227	-0.0002263
0.63	-0.0001904	-0.0002227	-0.0002256
0.629	-0.0001904	-0.0002227	-0.000225
0.628	-0.0001904	-0.0002227	-0.0002244
0.627	-0.0001903	-0.0002226	-0.0002238
0.626	-0.0001902	-0.0002224	-0.0002235
0.625	-0.0001901	-0.0002222	-0.0002231
0.624	-0.00019	-0.0002218	-0.0002229
0.623	-0.0001895	-0.0002213	-0.0002228
0.622	-0.0001892	-0.0002208	-0.0002228
0.621	-0.0001888	-0.0002199	-0.0002227
0.62	-0.0001885	-0.0002192	-0.0002227
0.619	-0.0001877	-0.0002187	-0.0002227
0.618	-0.0001875	-0.0002184	-0.0002227
0.617	-0.000187	-0.0002182	-0.0002227
0.616	-0.0001866	-0.000218	-0.0002226
0.615	-0.0001861	-0.0002179	-0.0002225
0.614	-0.0001859	-0.0002179	-0.0002222
0.613	-0.0001858	-0.0002179	-0.0002218
0.612	-0.0001857	-0.0002178	-0.0002214
0.611	-0.0001856	-0.0002178	-0.0002207
0.61	-0.0001856	-0.0002178	-0.0002197
0.609	-0.0001856	-0.0002178	-0.0002192
0.608	-0.0001855	-0.0002177	-0.0002187
0.607	-0.0001855	-0.0002175	-0.0002183
0.606	-0.0001855	-0.0002173	-0.0002181
0.605	-0.0001855	-0.0002169	-0.0002179
0.604	-0.0001855	-0.0002162	-0.0002179
0.603	-0.0001855	-0.0002158	-0.0002178
0.602	-0.0001854	-0.0002153	-0.0002179
0.601	-0.0001853	-0.0002145	-0.0002178
0.6	-0.0001852	-0.0002141	-0.0002178
0.599	-0.0001851	-0.0002138	-0.0002176
0.598	-0.0001848	-0.0002134	-0.0002173
0.597	-0.0001847	-0.0002132	-0.0002169
0.596	-0.0001842	-0.0002131	-0.0002166
0.595	-0.0001836	-0.000213	-0.0002161
0.594	-0.0001832	-0.000213	-0.0002154
0.593	-0.000183	-0.000213	-0.0002149
0.592	-0.0001825	-0.000213	-0.0002144
0.591	-0.000182	-0.000213	-0.000214
0.59	-0.0001816	-0.000213	-0.0002135
0.589	-0.0001813	-0.0002129	-0.0002132
0.588	-0.0001811	-0.0002129	-0.0002131
0.587	-0.000181	-0.0002126	-0.0002131
0.586	-0.0001808	-0.0002124	-0.000213
0.585	-0.0001808	-0.000212	-0.000213
0.584	-0.0001807	-0.0002114	-0.000213
0.583	-0.0001807	-0.0002105	-0.0002129
0.582	-0.0001807	-0.0002099	-0.0002128
0.581	-0.0001807	-0.0002095	-0.0002127
0.58	-0.0001806	-0.0002087	-0.0002126
0.579	-0.0001806	-0.0002085	-0.0002121
0.578	-0.0001806	-0.0002083	-0.0002117
0.577	-0.0001805	-0.0002082	-0.0002111
0.576	-0.0001805	-0.0002081	-0.0002104
0.575	-0.0001803	-0.0002081	-0.0002098
0.574	-0.0001802	-0.0002081	-0.000209
0.573	-0.0001801	-0.0002081	-0.0002088
0.572	-0.0001795	-0.0002081	-0.0002084
0.571	-0.0001793	-0.0002081	-0.0002082
0.57	-0.0001785	-0.0002081	-0.0002082
0.569	-0.0001782	-0.0002081	-0.0002081
0.568	-0.0001775	-0.0002081	-0.0002081
0.567	-0.0001771	-0.0002081	-0.0002081
0.566	-0.0001768	-0.0002079	-0.0002081
0.565	-0.0001764	-0.0002078	-0.0002081
0.564	-0.0001762	-0.0002077	-0.0002081
0.563	-0.0001761	-0.0002074	-0.000208
0.562	-0.000176	-0.0002072	-0.000208
0.561	-0.0001758	-0.0002068	-0.000208
0.56	-0.0001758	-0.0002062	-0.0002079
0.559	-0.0001758	-0.0002058	-0.0002076
0.558	-0.0001758	-0.0002052	-0.0002074
0.557	-0.0001758	-0.0002048	-0.0002071
0.556	-0.0001758	-0.0002042	-0.0002069
0.555	-0.0001758	-0.0002041	-0.0002062
0.554	-0.0001758	-0.0002037	-0.0002058
0.553	-0.0001758	-0.0002035	-0.0002051
0.552	-0.0001758	-0.0002034	-0.0002048
0.551	-0.0001758	-0.0002033	-0.0002043
0.55	-0.0001758	-0.0002032	-0.000204
0.549	-0.0001758	-0.0002032	-0.0002037
0.548	-0.0001758	-0.0002032	-0.0002035
0.547	-0.0001757	-0.0002032	-0.0002034
0.546	-0.0001757	-0.0002032	-0.0002033
0.545	-0.0001757	-0.0002032	-0.0002033
0.544	-0.0001756	-0.0002032	-0.0002032
0.543	-0.0001755	-0.0002032	-0.0002032
0.542	-0.0001755	-0.0002032	-0.0002032
0.541	-0.0001753	-0.0002032	-0.0002032
0.54	-0.0001752	-0.0002031	-0.0002032
0.539	-0.0001749	-0.000203	-0.0002032
0.538	-0.0001746	-0.0002028	-0.0002032
0.537	-0.0001743	-0.0002025	-0.0002031
0.536	-0.0001741	-0.0002019	-0.0002031
0.535	-0.0001736	-0.0002016	-0.0002029
0.534	-0.0001733	-0.0002011	-0.0002028
0.533	-0.0001731	-0.0002002	-0.0002023
0.532	-0.0001728	-0.0001996	-0.0002019
0.531	-0.0001724	-0.0001993	-0.0002015
0.53	-0.0001721	-0.0001988	-0.0002011
0.529	-0.0001719	-0.0001987	-0.0002004
0.528	-0.0001716	-0.0001985	-0.0001997
0.527	-0.0001715	-0.0001984	-0.0001995
0.526	-0.0001712	-0.0001984	-0.0001992
0.525	-0.0001711	-0.0001983	-0.0001988
0.524	-0.000171	-0.0001983	-0.0001987
0.523	-0.0001709	-0.0001983	-0.0001985
0.522	-0.0001709	-0.0001983	-0.0001984
0.521	-0.0001709	-0.0001983	-0.0001984
0.52	-0.0001709	-0.0001983	-0.0001983
0.519	-0.0001709	-0.0001982	-0.0001983
0.518	-0.0001709	-0.0001981	-0.0001983
0.517	-0.0001709	-0.000198	-0.0001983
0.516	-0.0001709	-0.0001977	-0.0001983
0.515	-0.0001709	-0.0001976	-0.0001983
0.514	-0.0001709	-0.0001973	-0.0001981
0.513	-0.0001709	-0.0001966	-0.000198
0.512	-0.0001709	-0.0001962	-0.0001977
0.511	-0.0001709	-0.0001954	-0.0001974
0.51	-0.0001707	-0.0001949	-0.0001971
0.509	-0.0001708	-0.0001945	-0.0001967
0.508	-0.0001707	-0.0001942	-0.000196
0.507	-0.0001705	-0.0001938	-0.0001955
0.506	-0.0001704	-0.0001937	-0.0001953
0.505	-0.0001703	-0.0001935	-0.0001948
0.504	-0.0001698	-0.0001935	-0.0001942
0.503	-0.0001697	-0.0001935	-0.000194
0.502	-0.0001694	-0.0001934	-0.0001939
0.501	-0.000169	-0.0001934	-0.0001937
0.5	-0.0001687	-0.0001934	-0.0001935
0.499	-0.0001684	-0.0001933	-0.0001935
0.498	-0.0001677	-0.000193	-0.0001934
0.497	-0.0001672	-0.0001926	-0.0001934
0.496	-0.0001671	-0.0001922	-0.0001933
0.495	-0.0001668	-0.0001913	-0.0001932
0.494	-0.0001666	-0.0001907	-0.0001931
0.493	-0.0001664	-0.0001901	-0.0001926
0.492	-0.0001663	-0.0001895	-0.0001923
0.491	-0.0001662	-0.0001891	-0.0001918
0.49	-0.0001661	-0.0001888	-0.0001915
0.489	-0.0001661	-0.0001886	-0.0001909
0.488	-0.000166	-0.0001886	-0.0001901
0.487	-0.000166	-0.0001886	-0.0001898
0.486	-0.000166	-0.0001886	-0.0001893
0.485	-0.000166	-0.0001886	-0.0001889
0.484	-0.000166	-0.0001886	-0.0001887
0.483	-0.000166	-0.0001886	-0.0001887
0.482	-0.000166	-0.0001886	-0.0001886
0.481	-0.000166	-0.0001886	-0.0001886
0.48	-0.000166	-0.0001886	-0.0001886
0.479	-0.0001659	-0.0001885	-0.0001886
0.478	-0.0001659	-0.0001886	-0.0001886
0.477	-0.0001658	-0.0001886	-0.0001886
0.476	-0.0001658	-0.0001885	-0.0001886
0.475	-0.0001657	-0.0001884	-0.0001886
0.474	-0.0001656	-0.0001883	-0.0001886
0.473	-0.0001654	-0.0001882	-0.0001885
0.472	-0.0001652	-0.0001879	-0.0001885
0.471	-0.0001648	-0.0001876	-0.0001885
0.47	-0.0001644	-0.0001872	-0.0001885
0.469	-0.0001641	-0.0001868	-0.0001883
0.468	-0.0001637	-0.0001862	-0.0001881
0.467	-0.0001635	-0.0001857	-0.0001878
0.466	-0.0001627	-0.000185	-0.0001875
0.465	-0.0001624	-0.0001846	-0.0001871
0.464	-0.0001622	-0.0001843	-0.0001867
0.463	-0.0001618	-0.0001839	-0.0001862
0.462	-0.0001618	-0.0001838	-0.0001857
0.461	-0.0001616	-0.0001837	-0.0001855
0.46	-0.0001613	-0.0001837	-0.0001849
0.459	-0.0001613	-0.0001837	-0.0001844
0.458	-0.0001612	-0.0001837	-0.0001842
0.457	-0.0001612	-0.0001837	-0.0001839
0.456	-0.0001611	-0.0001837	-0.0001838
0.455	-0.0001611	-0.0001837	-0.0001838
0.454	-0.0001612	-0.0001837	-0.0001837
0.453	-0.0001611	-0.0001837	-0.0001837
0.452	-0.0001611	-0.0001835	-0.0001837
0.451	-0.0001611	-0.0001834	-0.0001837
0.45	-0.0001611	-0.0001832	-0.0001837
0.449	-0.0001611	-0.0001828	-0.0001837
0.448	-0.0001611	-0.0001822	-0.0001837
0.447	-0.0001611	-0.0001812	-0.0001835
0.446	-0.0001611	-0.0001806	-0.0001835
0.445	-0.0001611	-0.0001801	-0.0001834
0.444	-0.0001611	-0.0001793	-0.0001829
0.443	-0.0001611	-0.0001792	-0.0001824
0.442	-0.0001611	-0.0001789	-0.0001819
0.441	-0.0001611	-0.0001788	-0.0001814
0.44	-0.0001611	-0.0001788	-0.0001807
0.439	-0.0001611	-0.0001788	-0.0001798
0.438	-0.0001611	-0.0001788	-0.0001795
0.437	-0.0001611	-0.0001787	-0.0001792
0.436	-0.0001611	-0.0001786	-0.000179
0.435	-0.000161	-0.0001784	-0.0001789
0.434	-0.000161	-0.0001781	-0.0001788
0.433	-0.0001608	-0.0001774	-0.0001788
0.432	-0.0001602	-0.0001764	-0.0001788
0.431	-0.0001598	-0.0001756	-0.0001787
0.43	-0.0001588	-0.000175	-0.0001787
0.429	-0.0001577	-0.0001744	-0.0001783
0.428	-0.0001574	-0.0001741	-0.0001779
0.427	-0.0001568	-0.0001739	-0.0001771
0.426	-0.0001562	-0.0001739	-0.0001765
0.425	-0.0001558	-0.0001739	-0.0001758
0.424	-0.0001553	-0.0001737	-0.0001748
0.423	-0.000155	-0.0001733	-0.0001743
0.422	-0.0001545	-0.0001724	-0.0001741
0.421	-0.000154	-0.0001711	-0.000174
0.42	-0.0001537	-0.00017	-0.0001739
0.419	-0.0001532	-0.0001694	-0.0001739
0.418	-0.0001526	-0.0001691	-0.0001737
0.417	-0.0001524	-0.000169	-0.0001734
0.416	-0.000152	-0.000169	-0.0001728
0.415	-0.0001516	-0.000169	-0.0001717
0.414	-0.0001515	-0.000169	-0.0001704
0.413	-0.0001514	-0.000169	-0.0001697
0.412	-0.0001514	-0.0001689	-0.0001693
0.411	-0.0001514	-0.0001684	-0.0001691
0.41	-0.0001514	-0.0001674	-0.000169
0.409	-0.0001514	-0.0001659	-0.000169
0.408	-0.0001514	-0.0001648	-0.000169
0.407	-0.0001513	-0.0001643	-0.000169
0.406	-0.0001513	-0.0001642	-0.0001689
0.405	-0.0001512	-0.0001641	-0.0001686
0.404	-0.000151	-0.0001641	-0.0001678
0.403	-0.0001507	-0.0001639	-0.0001666
0.402	-0.00015	-0.0001624	-0.0001655
0.401	-0.0001491	-0.0001606	-0.0001648
0.4	-0.0001484	-0.0001596	-0.0001643
0.399	-0.0001476	-0.0001593	-0.0001642
0.398	-0.0001469	-0.0001593	-0.0001641
0.397	-0.0001467	-0.0001591	-0.0001641
0.396	-0.0001465	-0.0001581	-0.0001638
0.395	-0.0001465	-0.0001561	-0.000163
0.394	-0.0001464	-0.0001547	-0.0001615
0.393	-0.0001464	-0.0001544	-0.00016
0.392	-0.000146	-0.0001544	-0.0001594
0.391	-0.0001456	-0.0001544	-0.0001593
0.39	-0.0001445	-0.0001544	-0.0001592
0.389	-0.0001432	-0.0001542	-0.0001588
0.388	-0.0001424	-0.0001522	-0.0001573
0.387	-0.0001418	-0.0001489	-0.0001558
0.386	-0.0001416	-0.0001468	-0.0001547
0.385	-0.0001416	-0.0001451	-0.0001544
0.384	-0.0001416	-0.0001447	-0.0001544
0.383	-0.0001415	-0.0001446	-0.0001544
0.382	-0.0001412	-0.0001445	-0.0001544
0.381	-0.0001399	-0.0001422	-0.0001541
0.38	-0.0001382	-0.0001401	-0.0001526
0.379	-0.0001372	-0.0001397	-0.0001493
0.378	-0.0001367	-0.0001386	-0.0001473
0.377	-0.0001367	-0.0001354	-0.0001455
0.376	-0.0001366	-0.0001349	-0.0001447
0.375	-0.0001364	-0.0001344	-0.0001446
0.374	-0.0001352	-0.0001318	-0.0001445
0.373	-0.0001337	-0.00013	-0.0001428
0.372	-0.0001324	-0.0001298	-0.0001407
0.371	-0.0001319	-0.0001277	-0.0001398
0.37	-0.0001318	-0.0001252	-0.0001393
0.369	-0.0001318	-0.0001251	-0.000137
0.368	-0.0001316	-0.0001234	-0.0001351
0.367	-0.0001301	-0.0001203	-0.0001348
0.366	-0.0001279	-0.0001196	-0.0001336
0.365	-0.000127	-0.0001163	-0.0001305
0.364	-0.0001269	-0.000115	-0.00013
0.363	-0.0001263	-0.0001112	-0.0001293
0.362	-0.0001242	-0.0001104	-0.0001265
0.361	-0.0001224	-0.0001089	-0.0001252
0.36	-0.000122	-0.0001057	-0.000125
0.359	-0.0001214	-0.0001052	-0.0001227
0.358	-0.0001189	-0.0001019	-0.0001203
0.357	-0.0001172	-0.0001005	-0.0001193
0.356	-0.0001172	-9.634e-05	-0.0001163
0.355	-0.0001166	-9.454e-05	-0.0001151
0.354	-0.0001142	-9.111e-05	-0.0001112
0.353	-0.0001124	-8.986e-05	-0.0001104
0.352	-0.0001123	-8.61e-05	-0.0001087
0.351	-0.0001117	-8.45e-05	-0.000106
0.35	-0.0001087	-8.099e-05	-0.0001053
0.349	-0.0001075	-7.758e-05	-0.0001017
0.348	-0.0001067	-7.343e-05	-0.0001003
0.347	-0.0001033	-7.12e-05	-9.677e-05
0.346	-0.0001025	-6.702e-05	-9.445e-05
0.345	-0.0001001	-6.517e-05	-9.129e-05
0.344	-9.77e-05	-6.149e-05	-9.019e-05
0.343	-9.739e-05	-5.736e-05	-8.616e-05
0.342	-9.439e-05	-5.333e-05	-8.453e-05
0.341	-9.278e-05	-5.088e-05	-8.139e-05
0.34	-9.184e-05	-4.687e-05	-7.779e-05
0.339	-8.819e-05	-4.314e-05	-7.505e-05
0.338	-8.713e-05	-3.853e-05	-7.116e-05
0.337	-8.343e-05	-3.304e-05	-6.816e-05
0.336	-8.109e-05	-3.082e-05	-6.599e-05
0.335	-7.812e-05	-2.65e-05	-6.225e-05
0.334	-7.648e-05	-2.217e-05	-5.773e-05
0.333	-7.343e-05	-1.771e-05	-5.51e-05
0.332	-7.26e-05	-1.268e-05	-5.1e-05
0.331	-6.863e-05	-7.807e-06	-4.755e-05
0.33	-6.617e-05	-3.257e-06	-4.352e-05
0.329	-6.333e-05	4.242e-06	-3.958e-05
0.328	-5.932e-05	1.139e-05	-3.465e-05
0.327	-5.737e-05	1.687e-05	-3.09e-05
0.326	-5.381e-05	2.218e-05	-2.728e-05
0.325	-5.102e-05	2.796e-05	-2.306e-05
0.324	-4.801e-05	3.324e-05	-1.764e-05
0.323	-4.369e-05	3.934e-05	-1.252e-05
0.322	-3.912e-05	4.347e-05	-7.953e-06
0.321	-3.663e-05	5.114e-05	-3.891e-06
0.32	-3.384e-05	5.734e-05	4.948e-06
0.319	-2.933e-05	6.301e-05	1.156e-05
0.318	-2.5e-05	6.942e-05	1.73e-05
0.317	-2.035e-05	7.618e-05	2.258e-05
0.316	-1.702e-05	8.172e-05	2.827e-05
0.315	-1.317e-05	9.007e-05	3.353e-05
0.314	-8.275e-06	9.706e-05	3.984e-05
0.313	9.46e-07	0.0001031	4.375e-05
0.312	5.309e-06	0.0001102	5.181e-05
0.311	1.031e-05	0.0001181	5.803e-05
0.31	1.501e-05	0.0001247	6.367e-05
0.309	2.001e-05	0.0001327	7.003e-05
0.308	2.45e-05	0.0001407	7.701e-05
0.307	2.998e-05	0.0001486	8.302e-05
0.306	3.453e-05	0.0001575	9.137e-05
0.305	4.122e-05	0.0001657	9.797e-05
0.304	4.63e-05	0.0001745	0.0001048
0.303	5.222e-05	0.0001821	0.0001115
0.302	5.825e-05	0.0001909	0.0001197
0.301	6.413e-05	0.0001987	0.0001274
0.3	7.062e-05	0.0002086	0.0001364
0.299	7.608e-05	0.0002177	0.0001437
0.298	8.347e-05	0.0002264	0.0001517
0.297	9.003e-05	0.000236	0.0001607
0.296	9.668e-05	0.0002464	0.0001698
0.295	0.0001035	0.0002556	0.0001781
0.294	0.0001104	0.0002649	0.0001869
0.293	0.0001171	0.0002742	0.000196
0.292	0.0001248	0.000285	0.000205
0.291	0.0001324	0.0002953	0.0002142
0.29	0.00014	0.0003057	0.000224
0.289	0.0001483	0.0003164	0.0002341
0.288	0.0001567	0.0003265	0.0002443
0.287	0.0001644	0.0003373	0.0002537
0.286	0.0001733	0.0003472	0.0002637
0.285	0.0001811	0.0003578	0.0002736
0.284	0.000189	0.000369	0.0002841
0.283	0.0001981	0.0003804	0.0002953
0.282	0.0002071	0.0003912	0.0003062
0.281	0.0002161	0.0004028	0.0003172
0.28	0.0002252	0.000414	0.0003272
0.279	0.0002341	0.0004251	0.0003385
0.278	0.0002438	0.0004364	0.0003495
0.277	0.0002534	0.0004483	0.0003612
0.276	0.0002629	0.0004602	0.0003729
0.275	0.0002724	0.0004722	0.0003844
0.274	0.0002831	0.0004848	0.0003957
0.273	0.0002933	0.0004968	0.0004083
0.272	0.0003035	0.0005086	0.00042
0.271	0.0003146	0.0005208	0.0004316
0.27	0.0003244	0.0005332	0.000444
0.269	0.0003348	0.0005451	0.0004567
0.268	0.0003455	0.0005575	0.0004695
0.267	0.0003567	0.0005704	0.0004831
0.266	0.0003679	0.0005825	0.0004955
0.265	0.0003785	0.0005945	0.0005073
0.264	0.0003895	0.0006076	0.0005205
0.263	0.0004011	0.0006201	0.0005343
0.262	0.0004127	0.0006339	0.000547
0.261	0.0004239	0.0006466	0.0005607
0.26	0.0004358	0.0006592	0.0005742
0.259	0.0004477	0.0006714	0.0005867
0.258	0.0004593	0.0006847	0.0006001
0.257	0.0004712	0.0006977	0.000614
0.256	0.0004831	0.0007095	0.0006268
0.255	0.0004945	0.0007232	0.0006399
0.254	0.0005069	0.0007358	0.0006537
0.253	0.0005189	0.0007491	0.0006671
0.252	0.0005316	0.000762	0.0006806
0.251	0.0005439	0.0007748	0.0006949
0.25	0.0005569	0.0007877	0.0007086
0.249	0.0005696	0.0008009	0.0007227
0.248	0.0005817	0.0008134	0.0007361
0.247	0.0005944	0.0008255	0.0007492
0.246	0.0006071	0.0008383	0.0007638
0.245	0.0006203	0.0008508	0.0007782
0.244	0.0006335	0.0008631	0.0007921
0.243	0.000646	0.0008756	0.0008063
0.242	0.0006585	0.0008878	0.0008197
0.241	0.0006716	0.0008995	0.0008331
0.24	0.0006842	0.0009119	0.0008472
0.239	0.0006964	0.0009238	0.0008602
0.238	0.0007098	0.0009355	0.0008742
0.237	0.0007227	0.0009477	0.0008883
0.236	0.0007349	0.0009591	0.000901
0.235	0.0007479	0.0009702	0.0009152
0.234	0.0007606	0.0009814	0.0009281
0.233	0.0007726	0.000992	0.0009417
0.232	0.0007862	0.001	0.0009541
0.231	0.0007988	0.00101	0.0009675
0.23	0.0008106	0.00103	0.0009798
0.229	0.000823	0.00103	0.0009923
0.228	0.0008355	0.00104	0.00101
0.227	0.0008477	0.00106	0.00102
0.226	0.0008598	0.00107	0.00103
0.225	0.0008726	0.00108	0.00104
0.224	0.0008844	0.00109	0.00105
0.223	0.0008959	0.00109	0.00107
0.222	0.0009081	0.00111	0.00108
0.221	0.0009198	0.00112	0.00109
0.22	0.0009317	0.00112	0.0011
0.219	0.0009432	0.00113	0.00111
0.218	0.0009543	0.00114	0.00112
0.217	0.0009648	0.00115	0.00113
0.216	0.0009763	0.00116	0.00115
0.215	0.0009869	0.00117	0.00116
0.214	0.0009978	0.00117	0.00117
0.213	0.00101	0.00118	0.00118
0.212	0.00102	0.00119	0.00119
0.211	0.00103	0.00119	0.0012
0.21	0.00104	0.0012	0.0012
0.209	0.00105	0.00121	0.00121
0.208	0.00106	0.00121	0.00122
0.207	0.00107	0.00122	0.00123
0.206	0.00108	0.00122	0.00124
0.205	0.00109	0.00123	0.00125
0.204	0.00109	0.00124	0.00125
0.203	0.0011	0.00124	0.00126
0.202	0.00111	0.00124	0.00127
0.201	0.00112	0.00125	0.00128
0.2	0.00112	0.00125	0.00128
0.199	0.00113	0.00126	0.00129
0.198	0.00114	0.00126	0.00129
0.197	0.00115	0.00126	0.0013
0.196	0.00115	0.00127	0.0013
0.195	0.00116	0.00127	0.00131
0.194	0.00117	0.00127	0.00131
0.193	0.00117	0.00127	0.00132
0.192	0.00118	0.00128	0.00132
0.191	0.00118	0.00128	0.00133
0.19	0.00119	0.00128	0.00133
0.189	0.00119	0.00128	0.00133
0.188	0.00119	0.00128	0.00133
0.187	0.0012	0.00128	0.00134
0.186	0.0012	0.00128	0.00134
0.185	0.0012	0.00128	0.00134
0.184	0.00121	0.00128	0.00134
0.183	0.00121	0.00128	0.00134
0.182	0.00121	0.00128	0.00134
0.181	0.00121	0.00128	0.00134
0.18	0.00122	0.00128	0.00134
0.179	0.00122	0.00128	0.00134
0.178	0.00122	0.00128	0.00134
0.177	0.00122	0.00127	0.00134
0.176	0.00122	0.00127	0.00134
0.175	0.00122	0.00127	0.00134
0.174	0.00122	0.00127	0.00134
0.173	0.00122	0.00127	0.00134
0.172	0.00121	0.00126	0.00134
0.171	0.00121	0.00126	0.00133
0.17	0.00121	0.00126	0.00133
0.169	0.00121	0.00125	0.00133
0.168	0.00121	0.00125	0.00132
0.167	0.0012	0.00125	0.00132
0.166	0.0012	0.00124	0.00132
0.165	0.0012	0.00124	0.00131
0.164	0.0012	0.00123	0.00131
0.163	0.00119	0.00123	0.00131
0.162	0.00119	0.00123	0.0013
0.161	0.00118	0.00122	0.0013
0.16	0.00118	0.00122	0.00129
0.159	0.00118	0.00121	0.00129
0.158	0.00117	0.00121	0.00128
0.157	0.00117	0.0012	0.00128
0.156	0.00116	0.0012	0.00127
0.155	0.00116	0.00119	0.00127
0.154	0.00115	0.00119	0.00126
0.153	0.00114	0.00118	0.00126
0.152	0.00114	0.00118	0.00125
0.151	0.00113	0.00117	0.00124
0.15	0.00113	0.00117	0.00124
0.149	0.00112	0.00116	0.00123
0.148	0.00112	0.00116	0.00123
0.147	0.00111	0.00115	0.00122
0.146	0.0011	0.00115	0.00121
0.145	0.0011	0.00114	0.00121
0.144	0.00109	0.00114	0.0012
0.143	0.00109	0.00113	0.0012
0.142	0.00108	0.00112	0.00119
0.141	0.00107	0.00112	0.00118
0.14	0.00107	0.00112	0.00118
0.139	0.00106	0.00111	0.00117
0.138	0.00105	0.0011	0.00117
0.137	0.00105	0.0011	0.00116
0.136	0.00104	0.00109	0.00115
0.135	0.00103	0.00109	0.00115
0.134	0.00103	0.00108	0.00114
0.133	0.00102	0.00108	0.00113
0.132	0.00101	0.00107	0.00113
0.131	0.00101	0.00107	0.00112
0.13	0.001	0.00106	0.00112
0.129	0.0009955	0.00105	0.00111
0.128	0.0009886	0.00105	0.0011
0.127	0.0009824	0.00104	0.0011
0.126	0.0009765	0.00104	0.00109
0.125	0.0009698	0.00103	0.00109
0.124	0.0009637	0.00103	0.00108
0.123	0.0009581	0.00102	0.00107
0.122	0.0009521	0.00102	0.00107
0.121	0.0009459	0.00101	0.00106
0.12	0.0009405	0.00101	0.00105
0.119	0.000935	0.001	0.00105
0.118	0.0009284	0.0009979	0.00104
0.117	0.0009224	0.0009929	0.00104
0.116	0.0009169	0.0009882	0.00103
0.115	0.000911	0.0009833	0.00103
0.114	0.0009052	0.0009782	0.00102
0.113	0.0009	0.0009732	0.00102
0.112	0.0008937	0.0009685	0.00101
0.111	0.0008888	0.0009642	0.00101
0.11	0.0008836	0.0009594	0.001
0.109	0.0008788	0.0009546	0.0009954
0.108	0.0008733	0.0009499	0.0009897
0.107	0.0008681	0.0009459	0.0009849
0.106	0.0008634	0.0009418	0.0009796
0.105	0.0008565	0.0009366	0.0009748
0.104	0.0008528	0.0009316	0.0009701
0.103	0.0008475	0.0009281	0.000965
0.102	0.000843	0.0009229	0.0009602
0.101	0.0008382	0.0009194	0.0009553
0.1	0.0008331	0.0009146	0.0009508
0.099	0.0008283	0.00091	0.0009465
0.098	0.000824	0.0009058	0.0009419
0.097	0.000819	0.0009005	0.0009366
0.096	0.0008149	0.0008976	0.0009319
0.095	0.0008104	0.0008935	0.0009279
0.094	0.0008056	0.00089	0.0009225
0.093	0.0008015	0.0008856	0.000919
0.092	0.0007976	0.0008814	0.0009146
0.091	0.0007931	0.0008777	0.0009099
0.09	0.000789	0.0008739	0.0009052
0.089	0.0007855	0.0008706	0.0009005
0.088	0.0007802	0.0008658	0.0008971
0.087	0.0007762	0.0008613	0.0008925
0.086	0.0007719	0.0008582	0.0008896
0.085	0.0007676	0.0008546	0.0008848
0.084	0.0007647	0.0008512	0.000881
0.083	0.0007611	0.0008473	0.000877
0.082	0.0007568	0.0008435	0.0008727
0.081	0.0007527	0.0008405	0.0008701
0.08	0.0007489	0.0008368	0.0008644
0.079	0.0007464	0.0008323	0.0008612
0.078	0.0007421	0.00083	0.0008575
0.077	0.0007376	0.0008253	0.0008533
0.076	0.0007354	0.0008223	0.0008509
0.075	0.0007321	0.0008191	0.0008466
0.074	0.0007277	0.0008162	0.0008431
0.073	0.0007249	0.0008124	0.0008394
0.072	0.0007224	0.0008093	0.0008366
0.071	0.0007181	0.0008071	0.000832
0.07	0.0007152	0.0008027	0.0008296
0.069	0.0007124	0.0007996	0.000825
0.068	0.0007083	0.000797	0.0008223
0.067	0.0007063	0.0007931	0.0008185
0.066	0.0007016	0.0007911	0.0008163
0.065	0.0006982	0.0007876	0.0008124
0.064	0.0006968	0.0007831	0.0008095
0.063	0.0006934	0.0007811	0.0008073
0.062	0.0006896	0.0007781	0.0008029
0.061	0.000688	0.0007738	0.0008002
0.06	0.0006842	0.0007729	0.0007971
0.059	0.0006823	0.0007687	0.0007937
0.058	0.0006787	0.0007657	0.0007916
0.057	0.0006761	0.0007636	0.0007882
0.056	0.0006736	0.0007603	0.0007834
0.055	0.0006697	0.0007582	0.0007821
0.054	0.0006686	0.000754	0.0007786
0.053	0.000665	0.0007531	0.0007749
0.052	0.0006622	0.0007493	0.0007733
0.051	0.0006592	0.0007447	0.0007697
0.05	0.0006577	0.000744	0.0007671
0.049	0.0006543	0.0007416	0.0007639
0.048	0.000652	0.000739	0.0007623
0.047	0.0006494	0.0007353	0.0007588
0.046	0.0006476	0.0007342	0.0007559
0.045	0.0006447	0.0007309	0.0007537
0.044	0.0006435	0.0007291	0.0007512
0.043	0.0006398	0.0007255	0.0007473
0.042	0.0006383	0.0007243	0.0007441
0.041	0.000635	0.0007211	0.0007437
0.04	0.0006338	0.0007195	0.0007402
0.039	0.0006301	0.0007157	0.0007381
0.038	0.0006295	0.0007146	0.0007346
0.037	0.0006267	0.0007121	0.0007339
0.036	0.0006249	0.0007091	0.0007301
0.035	0.0006203	0.0007051	0.0007284
0.034	0.0006197	0.000705	0.0007253
0.033	0.000616	0.0007026	0.0007242
0.032	0.0006149	0.0007001	0.0007204
0.031	0.0006112	0.000697	0.0007191
0.03	0.0006103	0.0006952	0.0007158
0.029	0.0006084	0.0006939	0.0007145
0.028	0.0006057	0.0006909	0.0007123
0.027	0.0006051	0.0006895	0.0007096
0.026	0.0006013	0.0006858	0.0007051
0.025	0.0006005	0.0006853	0.000705
0.024	0.0005976	0.0006822	0.0007031
0.023	0.0005957	0.0006805	0.0007003
0.022	0.0005945	0.0006778	0.0006986
0.021	0.000591	0.0006757	0.0006953
0.02	0.0005907	0.0006751	0.0006947
0.019	0.0005885	0.0006718	0.0006919
0.018	0.0005861	0.0006694	0.0006903
0.017	0.0005846	0.0006663	0.0006874
0.016	0.0005814	0.0006659	0.0006855
0.015	0.000581	0.0006644	0.0006841
0.014	0.0005794	0.0006612	0.0006814
0.013	0.0005764	0.0006602	0.0006803
0.012	0.0005761	0.0006568	0.0006765
0.011	0.0005731	0.0006561	0.0006757
0.01	0.0005713	0.0006546	0.0006743
0.009	0.0005709	0.0006518	0.0006717
0.008	0.0005684	0.0006511	0.0006691
0.007	0.0005665	0.0006481	0.0006661
0.006	0.0005663	0.0006464	0.0006659
0.005	0.0005635	0.0006459	0.0006644
0.004	0.0005616	0.0006425	0.0006616
0.003	0.0005609	0.0006415	0.0006607
0.002	0.0005579	0.0006399	0.000657
0.001	0.0005567	0.0006368	0.0006561
0	0.0005561	0.0006365	0.0006553
-0.001	0.0005531	0.000635	0.0006529
-0.002	0.0005518	0.0006325	0.0006514
-0.003	0.0005514	0.0006316	0.0006505
-0.004	0.0005495	0.0006274	0.0006469
-0.005	0.0005473	0.0006269	0.0006463
-0.006	0.0005449	0.0006257	0.0006447
-0.007	0.000542	0.0006224	0.0006421
-0.008	0.000542	0.0006219	0.0006415
-0.009	0.0005418	0.0006191	0.000639
-0.01	0.0005393	0.0006171	0.0006368
-0.011	0.0005373	0.000617	0.0006364
-0.012	0.0005371	0.000615	0.0006348
-0.013	0.0005353	0.0006126	0.0006326
-0.014	0.0005325	0.000612	0.0006313
-0.015	0.0005322	0.0006096	0.0006285
-0.016	0.0005315	0.0006074	0.0006269
-0.017	0.0005291	0.0006072	0.0006262
-0.018	0.0005275	0.0006051	0.0006228
-0.019	0.0005273	0.0006027	0.0006219
-0.02	0.0005265	0.0006023	0.0006204
-0.021	0.0005231	0.0005999	0.0006177
-0.022	0.0005225	0.0005977	0.0006171
-0.023	0.0005218	0.0005975	0.0006165
-0.024	0.000519	0.0005965	0.0006139
-0.025	0.0005177	0.0005938	0.0006124
-0.026	0.0005175	0.0005924	0.0006116
-0.027	0.0005159	0.0005899	0.0006089
-0.028	0.0005133	0.000588	0.0006074
-0.029	0.0005127	0.0005878	0.000607
-0.03	0.0005125	0.0005877	0.0006051
-0.031	0.000511	0.0005854	0.0006031
-0.032	0.0005088	0.0005832	0.0006024
-0.033	0.0005078	0.0005829	0.0006009
-0.034	0.0005076	0.0005812	0.000598
-0.035	0.0005058	0.0005783	0.0005976
-0.036	0.0005032	0.000578	0.000597
-0.037	0.0005029	0.0005776	0.0005952
-0.038	0.0005026	0.0005757	0.0005931
-0.039	0.0005007	0.0005736	0.0005917
-0.04	0.0004985	0.0005732	0.0005896
-0.041	0.0004981	0.0005725	0.000588
-0.042	0.0004978	0.0005696	0.0005878
-0.043	0.0004959	0.0005683	0.0005876
-0.044	0.0004935	0.0005681	0.0005853
-0.045	0.0004932	0.0005665	0.0005833
-0.046	0.000493	0.000564	0.0005829
-0.047	0.0004917	0.0005634	0.0005819
-0.048	0.0004899	0.000563	0.0005786
-0.049	0.0004885	0.0005602	0.000578
-0.05	0.0004883	0.0005586	0.0005778
-0.051	0.0004882	0.0005585	0.0005763
-0.052	0.0004868	0.000558	0.0005742
-0.053	0.0004842	0.0005561	0.0005732
-0.054	0.0004835	0.0005542	0.000573
-0.055	0.0004832	0.0005528	0.0005714
-0.056	0.0004817	0.0005492	0.0005691
-0.057	0.0004796	0.0005488	0.0005684
-0.058	0.0004786	0.0005487	0.0005681
-0.059	0.0004785	0.0005487	0.0005664
-0.06	0.000478	0.0005477	0.0005642
-0.061	0.0004761	0.0005448	0.0005634
-0.062	0.0004742	0.0005439	0.0005631
-0.063	0.0004736	0.0005438	0.0005612
-0.064	0.0004736	0.0005421	0.000559
-0.065	0.000473	0.0005395	0.0005585
-0.066	0.0004716	0.000539	0.0005583
-0.067	0.0004698	0.0005389	0.0005573
-0.068	0.0004689	0.0005379	0.0005556
-0.069	0.000466	0.0005359	0.0005539
-0.07	0.000464	0.0005343	0.0005519
-0.071	0.0004639	0.0005341	0.0005496
-0.072	0.0004639	0.0005338	0.0005488
-0.073	0.0004639	0.0005318	0.0005487
-0.074	0.0004636	0.0005296	0.0005487
-0.075	0.0004623	0.0005292	0.0005479
-0.076	0.0004598	0.000529	0.0005461
-0.077	0.0004591	0.0005272	0.0005442
-0.078	0.000459	0.000525	0.0005439
-0.079	0.0004587	0.0005244	0.0005434
-0.08	0.0004568	0.0005242	0.0005413
-0.081	0.0004548	0.000523	0.0005396
-0.082	0.0004542	0.0005205	0.000539
-0.083	0.0004541	0.0005196	0.000539
-0.084	0.0004539	0.0005194	0.0005381
-0.085	0.000453	0.0005192	0.0005363
-0.086	0.0004512	0.0005178	0.0005347
-0.087	0.0004498	0.0005158	0.0005341
-0.088	0.0004493	0.0005148	0.0005341
-0.089	0.0004492	0.0005144	0.0005331
-0.09	0.0004491	0.0005133	0.000531
-0.091	0.000448	0.000511	0.0005295
-0.092	0.0004456	0.0005099	0.0005292
-0.093	0.0004445	0.0005097	0.0005289
-0.094	0.0004443	0.0005097	0.0005273
-0.095	0.0004442	0.000509	0.0005255
-0.096	0.0004435	0.0005068	0.0005245
-0.097	0.0004417	0.0005052	0.0005243
-0.098	0.0004399	0.0005048	0.0005238
-0.099	0.0004395	0.0005046	0.0005217
--	--	--	--
--	--	--	--

## Sheet: Fig 5
50.5	1009.77	1097.58	1133.37	1193.02	1288.46	1352.88				0.001	7769
51	2000.72	2174.7	2245.61	2363.8	2552.91	2680.55				0.01	8445
51.5	2980.21	3239.36	3344.99	3521.04	3802.72	3992.86				0.05	8720
52	3938.27	4280.73	4420.32	4652.97	5025.21	5276.47				0.1	9166
52.5	4889.78	5314.97	5488.29	5777.15	6239.32	6551.28				1	9913
53	5810.56	6315.83	6521.78	6865.03	7414.24	7784.95				5	10402
53.5	6724.87	7309.64	7548	7945.26	8580.89	9009.93
54	7578.53	8237.53	8506.15	8953.84	9670.15	10153.7
54.5	8423.48	9155.96	9454.53	9952.13	10748.3	11285.7
55	9233.06	10035.9	10363.2	10908.6	11781.3	12370.4
55.5	10027	10898.9	11254.3	11846.7	12794.4	13434.1
56	10790.9	11729.2	12111.7	12749.2	13769.1	14457.6
56.5	11515.4	12516.8	12924.9	13605.2	14693.6	15428.3
57	12198.3	13259	13691.4	14412	15564.9	16343.2
57.5	12839.1	13955.5	14410.6	15169	16382.6	17201.7
58	13455.1	14625.1	15102	15896.8	17168.6	18027
58.5	14025.4	15245	15742.2	16570.7	17896.4	18791.2
59	14582.5	15850.5	16367.4	17228.8	18607.1	19537.5
59.5	15064.4	16374.3	16908.3	17798.2	19222.1	20183.2
60	15534.2	16885	17435.6	18353.2	19821.5	20812.6
60.5	15921.3	17305.8	17870.1	18810.6	20315.5	21331.2
61	16296	17713.1	18290.7	19253.4	20793.6	21833.3
61.5	16622.9	18068.3	18657.5	19639.5	21210.7	22271.2
62	16927.3	18399.2	18999.2	19999.1	21599.1	22679
62.5	17189.9	18684.7	19294	20309.5	21934.2	23030.9
63	17408.2	18922	19539	20567.4	22212.8	23323.4
63.5	17581.1	19109.9	19733	20771.6	22433.3	23555
64	17723.4	19264.6	19892.8	20939.8	22615	23745.7
64.5	17848.5	19400.6	20033.2	21087.6	22774.6	23913.3
65	17937.6	19497.3	20133.1	21192.8	22888.2	24032.6
65.5	18016.5	19583.2	20221.7	21286	22988.9	24138.4
66	18036.3	19604.6	20243.9	21309.4	23014.1	24164.8
66.5	18048.4	19617.8	20257.5	21323.7	23029.6	24181.1
67	18022.4	19589.5	20228.3	21293	22996.4	24146.2
67.5	17989.4	19553.7	20191.3	21254	22954.3	24102
68	17930.7	19489.9	20125.5	21184.7	22879.5	24023.5
68.5	17858.1	19411	20044	21098.9	22786.9	23926.2
69	17760.5	19304.9	19934.4	20983.6	22662.3	23795.4
69.5	17645.6	19180	19805.4	20847.8	22515.7	23641.5
70	17513.5	19036.4	19657.2	20691.7	22347.1	23464.4
70.5	17368.5	18878.8	19494.4	20520.4	22162	23270.1
71	17216.3	18713.4	19323.6	20340.7	21967.9	23066.3
71.5	17049.1	18531.7	19136	20143.1	21754.6	22842.3
72	16877.9	18345.6	18943.8	19940.8	21536.1	22612.9
72.5	16688.3	18139.5	18731	19716.8	21294.2	22358.9
73	16497	17931.5	18516.2	19490.8	21050	22102.5
73.5	16300	17717.4	18295.1	19258.1	20798.7	21838.6
74	16102	17502.2	18072.9	19024.1	20546	21573.3
74.5	15900.2	17282.8	17846.4	18785.6	20288.5	21302.9
75	15697.6	17062.6	17619	18546.3	20030	21031.5
75.5	15493.7	16840.9	17390.1	18305.4	19769.8	20758.3
76	15290.2	16619.8	17161.8	18065	19510.2	20485.7
76.5	15087.2	16399.2	16933.9	17825.2	19251.2	20213.8
77	14884.8	16179.1	16706.7	17586	18992.9	19942.6
77.5	14682.7	15959.4	16479.9	17347.2	18735	19671.8
78	14481.5	15740.8	16254	17109.5	18478.3	19402.2
78.5	14280.6	15522.3	16028.5	16872.1	18221.9	19133
79	14079.7	15304	15803	16634.8	17965.5	18863.8
79.5	13878.7	15085.6	15577.5	16397.4	17709.2	18594.6
80	13677.4	14866.8	15351.6	16159.6	17452.3	18324.9
80.5	13476	14647.9	15125.5	15921.6	17195.3	18055.1
81	13274.2	14428.5	14899	15683.1	16937.8	17784.7
81.5	13072.5	14209.2	14672.6	15444.8	16680.4	17514.4
82	12871	13990.2	14446.4	15206.8	16423.3	17244.5
82.5	12670.8	13772.6	14221.7	14970.2	16167.8	16976.2
83	12471.8	13556.3	13998.3	14735.1	15913.9	16709.6
83.5	12274.9	13342.3	13777.4	14502.5	15662.7	16445.9
84	12079.2	13129.6	13557.8	14271.3	15413	16183.7
84.5	11890.3	12924.2	13345.6	14048.1	15171.9	15930.5
85	11702.9	12720.6	13135.4	13826.7	14932.8	15679.5
85.5	11525.7	12528	12936.5	13617.4	14706.8	15442.1
86	11350	12336.9	12739.2	13409.7	14482.5	15206.6
86.5	11182.6	12155	12551.3	13211.9	14268.9	14982.3
87	11017.9	11976	12366.5	13017.4	14058.8	14761.8
87.5	10862.3	11806.9	12191.9	12833.6	13860.3	14553.3
88	10712.1	11643.6	12023.3	12656.1	13668.5	14352
88.5	10570.5	11489.7	11864.3	12488.8	13487.9	14162.3
89	10432.7	11339.9	11709.7	12326	13312.1	13977.7
89.5	10298.4	11193.9	11559	12167.3	13140.7	13797.8
90	10168.6	11052.8	11413.2	12013.9	12975	13623.8
90.5	10040.9	10914	11269.9	11863	12812.1	13452.7
91	9918.34	10780.8	11132.4	11718.3	12655.7	13288.5
91.5	9797.01	10648.9	10996.2	11574.9	12500.9	13126
92	9677.13	10518.6	10861.6	11433.3	12347.9	12965.3
92.5	9557.42	10388.5	10727.3	11291.9	12195.2	12805
93	9438.67	10259.4	10594	11151.6	12043.7	12645.9
93.5	9320.05	10130.5	10460.8	11011.4	11892.3	12486.9
94	9201.84	10002	10328.1	10871.7	11741.5	12328.5
94.5	9084.08	9874	10196	10732.6	11591.2	12170.8
95	8967.03	9746.77	10064.6	10594.3	11441.9	12014
95.5	8850.92	9620.56	9934.28	10457.1	11293.7	11858.4
96	8735.63	9495.25	9804.88	10320.9	11146.6	11703.9
96.5	8622.08	9371.82	9677.43	10186.8	11001.7	11551.8
97	8509.35	9249.3	9550.9	10053.6	10857.9	11400.8
97.5	8401.73	9132.31	9430.1	9926.42	10720.5	11256.6
98	8295.21	9016.53	9310.55	9800.58	10584.6	11113.9
98.5	8193.12	8905.57	9195.97	9679.96	10454.4	10977.1
99	8091.71	8795.33	9082.14	9560.14	10325	10841.2
99.5	7994.43	8689.6	8972.96	9445.22	10200.8	10710.9
100	7898.94	8585.8	8865.77	9332.39	10079	10582.9
100.5	7808.68	8487.7	8764.47	9225.76	9963.82	10462
101	7720.08	8391.39	8665.02	9121.07	9850.76	10343.3
101.5	7633.98	8297.81	8568.39	9019.35	9740.9	10227.9
102	7549.51	8205.99	8473.57	8919.55	9633.11	10114.8
102.5	7466.4	8115.65	8380.3	8821.36	9527.07	10003.4
103	7385.31	8027.51	8289.27	8725.55	9423.59	9894.77
103.5	7305.13	7940.36	8199.28	8630.83	9321.29	9787.36
104	7226.52	7854.92	8111.06	8537.95	9220.99	9682.04
104.5	7148.24	7769.83	8023.19	8445.47	9121.1	9577.16
105	7070.89	7685.75	7936.37	8354.07	9022.4	9473.52
105.5	6993.65	7601.8	7849.68	8262.82	8923.85	9370.04
106	6917.15	7518.64	7763.81	8172.43	8826.23	9267.54
106.5	6840.99	7435.86	7678.34	8082.46	8729.06	9165.51
107	6765.84	7354.17	7593.99	7993.67	8633.16	9064.82
107.5	6691.06	7272.89	7510.05	7905.32	8537.74	8964.63
108	6616.83	7192.21	7426.73	7817.61	8443.02	8865.18
108.5	6543.09	7112.05	7343.97	7730.49	8348.93	8766.38
109	6469.75	7032.34	7261.66	7643.85	8255.36	8668.13
109.5	6397.28	6953.56	7180.31	7558.22	8162.87	8571.02
110	6325.18	6875.19	7099.38	7473.04	8070.88	8474.42
110.5	6253.66	6797.46	7019.12	7388.54	7979.63	8378.61
111	6182.26	6719.85	6938.98	7304.19	7888.52	8282.95
111.5	6111.11	6642.51	6859.11	7220.12	7797.72	8187.61
112	6039.96	6565.17	6779.25	7136.06	7706.94	8092.29
112.5	5968.85	6487.88	6699.44	7052.04	7616.2	7997.02
113	5897.58	6410.41	6619.44	6967.83	7525.26	7901.52
113.5	5825.86	6332.46	6538.95	6883.1	7433.75	7805.44
114	5753.95	6254.3	6458.24	6798.15	7342	7709.1
114.5	5681.77	6175.84	6377.22	6712.86	7249.89	7612.39
115	5609.34	6097.1	6295.92	6627.29	7157.47	7515.34
115.5	5536.71	6018.16	6214.41	6541.48	7064.8	7418.04
116	5463.85	5938.97	6132.63	6455.4	6971.83	7320.43
116.5	5390.9	5859.68	6050.75	6369.21	6878.75	7222.69
117	5318.26	5780.72	5969.22	6283.39	6786.06	7125.36
117.5	5245.68	5701.82	5887.75	6197.63	6693.44	7028.12
118	5173.63	5623.51	5806.88	6112.51	6601.51	6931.58
118.5	5101.72	5545.35	5726.17	6027.55	6509.76	6835.24
119	5030.72	5468.17	5646.48	5943.67	6419.16	6740.12
119.5	4960.16	5391.48	5567.29	5860.3	6329.13	6645.58
120	4890.74	5316.03	5489.37	5778.29	6240.55	6552.58
120.5	4821.79	5241.07	5411.98	5696.82	6152.56	6460.19
121	4753.45	5166.8	5335.28	5616.08	6065.37	6368.64
121.5	4685.73	5093.18	5259.26	5536.07	5978.95	6277.9
122	4618.47	5020.07	5183.77	5456.6	5893.13	6187.78
122.5	4552.25	4948.1	5109.45	5378.37	5808.64	6099.07
123	4486.47	4876.6	5035.62	5300.65	5724.7	6010.94
123.5	4421.33	4805.79	4962.5	5223.68	5641.58	5923.66
124	4356.29	4735.1	4889.5	5146.84	5558.59	5836.52
124.5	4292	4665.21	4817.34	5070.89	5476.56	5750.38
125	4227.87	4595.51	4745.36	4995.12	5394.72	5664.46
125.5	4164.68	4526.83	4674.44	4920.47	5314.11	5579.81
126	4101.93	4458.62	4604.01	4846.33	5234.04	5495.74
126.5	4040.25	4391.58	4534.78	4773.46	5155.33	5413.1
127	3979.19	4325.21	4466.25	4701.31	5077.42	5331.29
127.5	3918.94	4259.72	4398.62	4630.13	5000.54	5250.56
128	3859.7	4195.33	4332.13	4560.14	4924.95	5171.2
128.5	3801.21	4131.74	4266.48	4491.03	4850.31	5092.82
129	3745.02	4070.67	4203.41	4424.64	4778.61	5017.54
129.5	3689.74	4010.58	4141.36	4359.33	4708.08	4943.48
130	3636.24	3952.44	4081.32	4296.13	4639.82	4871.81
130.5	3583.04	3894.61	4021.61	4233.27	4571.94	4800.53
131	3531.86	3838.97	3964.16	4172.8	4506.62	4731.95
131.5	3481.07	3783.78	3907.16	4112.8	4441.82	4663.92
132	3432.59	3731.08	3852.74	4055.52	4379.96	4598.96
132.5	3384.57	3678.88	3798.84	3998.78	4318.68	4534.62
133	3337.65	3627.88	3746.18	3943.35	4258.82	4471.76
133.5	3291.18	3577.37	3694.02	3888.44	4199.52	4409.5
134	3245.28	3527.47	3642.5	3834.21	4140.95	4347.99
134.5	3199.88	3478.14	3591.55	3780.58	4083.03	4287.18
135	3154.86	3429.2	3541.02	3727.39	4025.58	4226.86
135.5	3110.22	3380.68	3490.92	3674.65	3968.62	4167.05
136	3065.73	3332.31	3440.97	3622.08	3911.84	4107.44
136.5	3021.46	3284.19	3391.29	3569.77	3855.36	4048.12
137	2977.22	3236.11	3341.64	3517.51	3798.92	3988.86
137.5	2933.24	3188.3	3292.27	3465.54	3742.79	3929.93
138	2889.34	3140.59	3243	3413.68	3686.78	3871.12
138.5	2845.93	3093.41	3194.28	3362.4	3631.39	3812.96
139	2802.73	3046.45	3145.79	3311.36	3576.26	3755.08
139.5	2760	3000	3097.83	3260.87	3521.74	3697.83
140	2717.59	2953.9	3050.22	3210.76	3467.62	3641
140.5	2675.56	2908.22	3003.05	3161.11	3414	3584.7
141	2634.16	2863.21	2956.58	3112.19	3361.16	3529.22
141.5	2593.18	2818.68	2910.59	3063.78	3308.88	3474.32
142	2553.15	2775.17	2865.66	3016.49	3257.8	3420.69
142.5	2513.47	2732.03	2821.12	2969.6	3207.17	3367.53
143	2474.56	2689.74	2777.45	2923.63	3157.52	3315.4
143.5	2435.79	2647.59	2733.93	2877.82	3108.05	3263.45
144	2397.87	2606.38	2691.37	2833.02	3059.66	3212.64
144.5	2360.16	2565.39	2649.05	2788.47	3011.55	3162.13
145	2323.55	2525.6	2607.96	2745.22	2964.83	3113.08
145.5	2287.17	2486.06	2567.13	2702.24	2918.42	3064.34
146	2251.3	2447.07	2526.86	2659.86	2872.65	3016.28
146.5	2215.75	2408.43	2486.96	2617.86	2827.29	2968.65
147	2180.59	2370.21	2447.5	2576.32	2782.42	2921.54
147.5	2145.99	2332.6	2408.67	2535.44	2738.27	2875.19
148	2111.77	2295.41	2370.26	2495.01	2694.61	2829.34
148.5	2078.23	2258.94	2332.61	2455.37	2651.8	2784.39
149	2044.92	2222.74	2295.22	2416.02	2609.3	2739.77
149.5	2012.17	2187.14	2258.46	2377.33	2567.51	2695.89
150	1979.51	2151.65	2221.81	2338.75	2525.85	2652.14
150.5	1947.47	2116.82	2185.84	2300.89	2484.96	2609.21
151	1915.55	2082.12	2150.01	2263.17	2444.22	2566.44
151.5	1884.19	2048.03	2114.81	2226.12	2404.21	2524.42
152	1852.87	2013.98	2079.66	2189.11	2364.24	2482.45
152.5	1821.62	1980.02	2044.59	2152.2	2324.37	2440.59
153	1790.37	1946.06	2009.52	2115.28	2284.5	2398.73
153.5	1759.13	1912.09	1974.45	2078.36	2244.63	2356.86
154	1727.64	1877.87	1939.1	2041.16	2204.46	2314.68
154.5	1696	1843.48	1903.59	2003.78	2164.08	2272.29
155	1663.75	1808.42	1867.4	1965.68	2122.93	2229.08
155.5	1631.3	1773.15	1830.97	1927.34	2081.53	2185.6
156	1598.14	1737.11	1793.76	1888.16	2039.22	2141.18
156.5	1564.86	1700.94	1756.4	1848.84	1996.75	2096.59
157	1523.49	1655.96	1709.96	1799.96	1943.96	2041.16
157.5	1481.82	1610.67	1663.19	1750.73	1890.79	1985.33
158	1438.81	1563.92	1614.92	1699.92	1835.91	1927.7
158.5	1395.46	1516.8	1566.26	1648.7	1780.59	1869.62
159	1351.4	1468.92	1516.82	1596.65	1724.38	1810.6
159.5	1306.86	1420.5	1466.82	1544.03	1667.55	1750.93
160	1261.78	1371.5	1416.22	1490.76	1610.02	1690.52
160.5	1215.83	1321.56	1364.65	1436.47	1551.39	1628.96
161	1169.34	1271.02	1312.47	1381.54	1492.07	1566.67
161.5	1122.13	1219.7	1259.48	1325.76	1431.82	1503.42
162	1074.69	1168.14	1206.23	1269.71	1371.29	1439.85
162.5	1026.7	1115.97	1152.36	1213.01	1310.06	1375.56
163	978.618	1063.71	1098.4	1156.21	1248.71	1311.14
163.5	930.029	1010.9	1043.87	1098.81	1186.71	1246.05
164	881.448	958.095	989.337	1041.41	1124.72	1180.96
164.5	832.879	905.303	934.824	984.025	1062.75	1115.88
165	784.501	852.718	880.524	926.867	1001.02	1051.07
165.5	736.506	800.55	826.655	870.163	939.776	986.764
166	688.893	748.796	773.214	813.909	879.022	922.973
166.5	641.7	697.499	720.244	758.152	818.804	859.744
167	595.852	647.665	668.785	703.984	760.303	798.318
167.5	550.821	598.719	618.242	650.781	702.844	737.986
168	507.767	551.921	569.919	599.914	647.907	680.303
168.5	465.322	505.785	522.278	549.766	593.748	623.435
169	425.142	462.11	477.179	502.294	542.477	569.601
169.5	385.363	418.872	432.531	455.296	491.72	516.306
170	348.698	379.02	391.379	411.978	444.936	467.183
170.5	312.948	340.161	351.253	369.74	399.319	419.285
171	280.914	305.341	315.298	331.893	358.444	376.367
171.5	249.941	271.676	280.534	295.299	318.923	334.87
172	221.004	240.222	248.055	261.11	281.999	296.099
172.5	193.556	210.387	217.247	228.681	246.976	259.324
173	167.686	182.268	188.211	198.117	213.966	224.665
173.5	144.597	157.171	162.296	170.838	184.505	193.73
174	123.14	133.848	138.212	145.487	157.125	164.982
174.5	104.033	113.08	116.767	122.913	132.746	139.383
175	85.6178	93.0628	96.0975	101.155	109.248	114.71
175.5	69.5877	75.6389	78.1053	82.2161	88.7934	93.2331
176	53.9627	58.6551	60.5678	63.7556	68.856	72.2988
176.5	41.2108	44.7944	46.255	48.6895	52.5847	55.2139
177	29.2755	31.8212	32.8589	34.5883	37.3554	39.2231
177.5	20.4911	22.273	22.9993	24.2098	26.1465	27.4539
178	12.7515	13.8603	14.3123	15.0656	16.2708	17.0844
178.5	6.94934	7.55363	7.79995	8.21047	8.86731	9.31067
179	2.68603	2.91959	3.0148	3.17347	3.42735	3.59871
179.5	0	0	0	0	0	0
180	0.68977	0.74974	0.77419	0.81494	0.88014	0.92414
180.5	3.33684	3.627	3.74527	3.94239	4.25778	4.47067
181	9.41248	10.231	10.5646	11.1206	12.0103	12.6108
181.5	16.4453	17.8753	18.4582	19.4297	20.9841	22.0333
182	19.5711	21.273	21.9667	23.1228	24.9726	26.2213
182.5	23.3353	25.3645	26.1916	27.5701	29.7757	31.2645
183	31.6536	34.4061	35.5281	37.398	40.3898	42.4093
183.5	41.2151	44.799	46.2599	48.6946	52.5902	55.2197
184	55.3526	60.1659	62.1278	65.3977	70.6295	74.161
184.5	70.8455	77.006	79.5171	83.7022	90.3983	94.9183
185	88.7718	96.4911	99.6375	104.882	113.272	118.936
185.5	108.551	117.991	121.838	128.251	138.511	145.436
186	130.176	141.495	146.109	153.799	166.103	174.408
186.5	155.199	168.694	174.195	183.364	198.033	207.934
187	182.085	197.919	204.373	215.129	232.34	243.956
187.5	211.75	230.164	237.669	250.178	270.192	283.702
188	242.155	263.211	271.794	286.099	308.987	324.437
188.5	275.372	299.318	309.078	325.345	351.373	368.942
189	309.063	335.938	346.892	365.15	394.362	414.08
189.5	345.96	376.044	388.306	408.743	441.443	463.515
190	383.719	417.086	430.687	453.355	489.623	514.104
190.5	424.505	461.419	476.465	501.542	541.665	568.749
191	466.177	506.714	523.237	550.776	594.838	624.58
191.5	509.388	553.683	571.737	601.829	649.975	682.474
192	553.773	601.927	621.555	654.268	706.61	741.94
192.5	599.286	651.398	672.639	708.041	764.685	802.919
193	646.703	702.938	725.86	764.063	825.188	866.447
193.5	695.129	755.575	780.214	821.277	886.98	931.329
194	744.686	809.442	835.837	879.828	950.214	997.725
194.5	794.533	863.623	891.784	938.721	1013.82	1064.51
195	845.203	918.699	948.656	998.586	1078.47	1132.4
195.5	895.973	973.884	1005.64	1058.57	1143.26	1200.42
196	947.233	1029.6	1063.18	1119.13	1208.66	1269.1
196.5	998.355	1085.17	1120.55	1179.53	1273.89	1337.59
197	1049.01	1140.23	1177.41	1239.38	1338.53	1405.45
197.5	1099.26	1194.84	1233.81	1298.74	1402.64	1472.77
198	1148.83	1248.72	1289.44	1357.31	1465.89	1539.19
198.5	1197.7	1301.85	1344.3	1415.05	1528.26	1604.67
199	1245.92	1354.26	1398.42	1472.03	1589.79	1669.28
199.5	1292.21	1404.58	1450.38	1526.71	1648.85	1731.29
200	1337.52	1453.82	1501.23	1580.24	1706.66	1791.99
200.5	1380.53	1500.58	1549.51	1631.06	1761.55	1849.62
201	1422.99	1546.73	1597.16	1681.23	1815.72	1906.51
201.5	1462.97	1590.18	1642.04	1728.46	1866.74	1960.07
202	1502.51	1633.16	1686.42	1775.18	1917.19	2013.05
202.5	1539.13	1672.97	1727.52	1818.44	1963.92	2062.12
203	1574.74	1711.68	1767.49	1860.52	2009.36	2109.83
203.5	1607.1	1746.85	1803.81	1898.75	2050.65	2153.18
204	1638.42	1780.9	1838.97	1935.76	2090.62	2195.15
204.5	1668.08	1813.13	1872.25	1970.79	2128.45	2234.88
205	1696.36	1843.87	1904	2004.21	2164.54	2272.77
205.5	1723.41	1873.27	1934.36	2036.17	2199.06	2309.01
206	1748.24	1900.26	1962.22	2065.5	2230.74	2342.28
206.5	1771.98	1926.06	1988.87	2093.54	2261.03	2374.08
207	1794.14	1950.15	2013.74	2119.73	2289.31	2403.77
207.5	1815.94	1973.85	2038.22	2145.49	2317.13	2432.99
208	1836.57	1996.27	2061.36	2169.85	2343.44	2460.62
208.5	1857.03	2018.51	2084.33	2194.03	2369.56	2488.03
209	1876.59	2039.77	2106.29	2217.15	2394.52	2514.24
209.5	1896.08	2060.96	2128.16	2240.17	2419.39	2540.36
210	1915.34	2081.9	2149.78	2262.93	2443.96	2566.16
210.5	1908.99	2074.99	2142.65	2255.42	2435.86	2557.65
211	1902.79	2068.25	2135.7	2248.1	2427.95	2549.35
211.5	1896.79	2061.73	2128.96	2241.01	2420.29	2541.31
212	1890.96	2055.39	2122.42	2234.12	2412.86	2533.5
212.5	1885.66	2049.63	2116.47	2227.86	2406.09	2526.39
213	1880.61	2044.14	2110.8	2221.89	2399.65	2519.63
213.5	1876.06	2039.2	2105.69	2216.52	2393.84	2513.53
214	1871.63	2034.38	2100.71	2211.28	2388.18	2507.59
214.5	1867.54	2029.94	2096.13	2206.46	2382.97	2502.12
215	1863.51	2025.55	2091.6	2201.69	2377.82	2496.71
215.5	1859.74	2021.45	2087.37	2197.23	2373.01	2491.66
216	1855.98	2017.36	2083.15	2192.79	2368.21	2486.62
216.5	1852.27	2013.33	2078.98	2188.4	2363.48	2481.65
217	1848.55	2009.29	2074.81	2184.01	2358.73	2476.67
217.5	1844.81	2005.23	2070.62	2179.6	2353.96	2471.66
218	1841.08	2001.18	2066.43	2175.19	2349.21	2466.67
218.5	1837.36	1997.13	2062.25	2170.79	2344.46	2461.68
219	1833.77	1993.22	2058.22	2166.55	2339.87	2456.86
219.5	1830.23	1989.38	2054.25	2162.37	2335.36	2452.13
220	1827.26	1986.15	2050.92	2158.86	2331.57	2448.15
220.5	1824.4	1983.04	2047.71	2155.48	2327.92	2444.32
221	1822.37	1980.84	2045.43	2153.09	2325.34	2441.6
221.5	1820.49	1978.79	2043.32	2150.86	2322.93	2439.08
222	1819.52	1977.74	2042.23	2149.72	2321.69	2437.78
222.5	1819.18	1977.37	2041.85	2149.32	2321.26	2437.33
223	1820.63	1978.95	2043.48	2151.03	2323.11	2439.27
223.5	1822.79	1981.29	2045.9	2153.58	2325.87	2442.16
224	1825.99	1984.77	2049.5	2157.36	2329.95	2446.45
224.5	1830.17	1989.32	2054.19	2162.3	2335.29	2452.05
225	1835.16	1994.74	2059.78	2168.19	2341.65	2458.73
225.5	1841.78	2001.93	2067.21	2176.02	2350.1	2467.6
226	1849.13	2009.92	2075.46	2184.69	2359.47	2477.44
226.5	1858.48	2020.09	2085.96	2195.75	2371.41	2489.98
227	1868.23	2030.68	2096.9	2207.26	2383.84	2503.04
227.5	1879.67	2043.12	2109.75	2220.79	2398.45	2518.37
228	1891.37	2055.84	2122.88	2234.61	2413.37	2534.04
228.5	1904.57	2070.19	2137.7	2250.21	2430.22	2551.73
229	1916.15	2082.77	2150.69	2263.88	2444.99	2567.24
229.5	1929.78	2097.58	2165.98	2279.98	2462.38	2585.5
230	1944.31	2113.38	2182.29	2297.15	2480.92	2604.97
230.5	1960.12	2130.57	2200.04	2315.83	2501.1	2626.16
231	1977.18	2149.11	2219.19	2335.99	2522.87	2649.01
231.5	1995.22	2168.72	2239.44	2357.3	2545.89	2673.18
232	2015.36	2190.61	2262.04	2381.1	2571.59	2700.17
232.5	2036.39	2213.47	2285.65	2405.95	2598.42	2728.35
233	2061	2240.22	2313.27	2435.02	2629.82	2761.32
233.5	2086.27	2267.68	2341.63	2464.87	2662.06	2795.16
234	2114.79	2298.69	2373.64	2498.57	2698.46	2833.38
234.5	2143.81	2330.23	2406.21	2532.85	2735.48	2872.26
235	2175.79	2364.98	2442.1	2570.64	2776.29	2915.1
235.5	2209.25	2401.36	2479.67	2610.18	2818.99	2959.94
236	2246.59	2441.95	2521.58	2654.29	2866.64	3009.97
236.5	2285.69	2484.45	2565.46	2700.48	2916.52	3062.35
237	2327.19	2529.56	2612.04	2749.52	2969.48	3117.95
237.5	2370.65	2576.79	2660.82	2800.86	3024.93	3176.17
238	2415.61	2625.66	2711.28	2853.98	3082.3	3236.41
238.5	2463.19	2677.38	2764.69	2910.2	3143.01	3300.17
239	2511.85	2730.28	2819.31	2967.69	3205.11	3365.36
239.5	2564.15	2787.12	2878.01	3029.48	3271.84	3435.43
240	2617.07	2844.65	2937.41	3092.01	3339.37	3506.34
240.5	2672.18	2904.54	2999.25	3157.11	3409.68	3580.16
241	2727.55	2964.73	3061.41	3222.53	3480.33	3654.35
241.5	2784.56	3026.69	3125.39	3289.88	3553.07	3730.73
242	2842.07	3089.2	3189.94	3357.83	3626.46	3807.78
242.5	2900.85	3153.1	3255.91	3427.28	3701.46	3886.53
243	2959.86	3217.23	3322.14	3496.99	3776.75	3965.59
243.5	3019.17	3281.71	3388.72	3567.07	3852.44	4045.06
244	3078.44	3346.13	3455.24	3637.1	3928.06	4124.47
244.5	3137.67	3410.51	3521.73	3707.08	4003.65	4203.83
245	3196.62	3474.59	3587.89	3776.73	4078.86	4282.81
245.5	3255.46	3538.54	3653.93	3846.24	4153.94	4361.64
246	3312.79	3600.85	3718.27	3913.97	4227.09	4438.44
246.5	3369.86	3662.89	3782.34	3981.41	4299.92	4514.92
247	3425.39	3723.25	3844.66	4047.01	4370.77	4589.31
247.5	3480.67	3783.34	3906.71	4112.32	4441.31	4663.38
248	3534.55	3841.9	3967.18	4175.98	4510.06	4735.56
248.5	3587.76	3899.74	4026.9	4238.84	4577.95	4806.85
249	3639.34	3955.81	4084.8	4299.79	4643.78	4875.97
249.5	3689.84	4010.69	4141.47	4359.45	4708.2	4943.61
250	3738.91	4064.04	4196.56	4417.43	4770.83	5009.37
250.5	3786.95	4116.25	4250.48	4474.19	4832.12	5073.73
251	3834.25	4167.66	4303.56	4530.06	4892.47	5137.09
251.5	3880.26	4217.68	4355.21	4584.43	4951.19	5198.74
252	3925.8	4267.17	4406.32	4638.23	5009.29	5259.75
252.5	3969.09	4314.23	4454.91	4689.38	5064.53	5317.76
253	4012.03	4360.9	4503.11	4740.11	5119.32	5375.29
253.5	4053.08	4405.52	4549.18	4788.61	5171.7	5430.29
254	4093.85	4449.84	4594.94	4836.78	5223.72	5484.91
254.5	4133.09	4492.49	4638.99	4883.14	5273.79	5537.48
255	4171.68	4534.44	4682.3	4928.73	5323.03	5589.18
255.5	4208.76	4574.74	4723.91	4972.54	5370.34	5638.86
256	4244.41	4613.49	4763.93	5014.66	5415.83	5686.63
256.5	4278.3	4650.33	4801.97	5054.7	5459.08	5732.03
257	4310.81	4685.67	4838.46	5093.11	5500.56	5775.59
257.5	4342.37	4719.97	4873.88	5130.4	5540.83	5817.87
258	4372.19	4752.38	4907.34	5165.63	5578.88	5857.82
258.5	4401.37	4784.1	4940.1	5200.11	5616.12	5896.92
259	4427.63	4812.64	4969.58	5231.13	5649.62	5932.11
259.5	4453.42	4840.68	4998.53	5261.61	5682.54	5966.66
260	4476.57	4865.84	5024.51	5288.96	5712.07	5997.68
260.5	4499.4	4890.65	5050.13	5315.92	5741.2	6028.26
261	4520.61	4913.71	5073.94	5340.99	5768.27	6056.68
261.5	4541.27	4936.16	5097.12	5365.39	5794.63	6084.36
262	4560.7	4957.28	5118.93	5388.35	5819.41	6110.39
262.5	4579.19	4977.38	5139.69	5410.2	5843.01	6135.17
263	4596.57	4996.27	5159.19	5430.73	5865.19	6158.45
263.5	4613.41	5014.57	5178.09	5450.62	5886.67	6181.01
264	4629.88	5032.48	5196.58	5470.09	5907.69	6203.08
264.5	4645.71	5049.69	5214.35	5488.79	5927.89	6224.29
265	4661.32	5066.65	5231.86	5507.23	5947.8	6245.19
265.5	4676.01	5082.62	5248.36	5524.58	5966.55	6264.88
266	4690.54	5098.41	5264.66	5541.75	5985.09	6284.35
266.5	4703.54	5112.55	5279.26	5557.12	6001.69	6301.77
267	4716.27	5126.38	5293.54	5572.15	6017.92	6318.82
267.5	4727.63	5138.73	5306.3	5585.57	6032.42	6334.04
268	4738.39	5150.42	5318.37	5598.28	6046.15	6348.45
268.5	4747.83	5160.69	5328.97	5609.44	6058.2	6361.11
269	4755.47	5168.99	5337.55	5618.47	6067.95	6371.35
269.5	4761.02	5175.02	5343.77	5625.02	6075.02	6378.77
270	4764.2	5178.48	5347.35	5628.79	6079.09	6383.04
270.5	4765.86	5180.28	5349.21	5630.74	6081.2	6385.26
271	4764.76	5179.09	5347.97	5629.44	6079.8	6383.79
271.5	4762.74	5176.89	5345.7	5627.06	6077.22	6381.08
272	4756.89	5170.53	5339.14	5620.15	6069.76	6373.24
272.5	4750.36	5163.43	5331.8	5612.43	6061.42	6364.49
273	4737.96	5149.95	5317.88	5597.77	6045.6	6347.88
273.5	4724.88	5135.74	5303.21	5582.33	6028.91	6330.36
274	4708.78	5118.24	5285.14	5563.3	6008.37	6308.78
274.5	4691.55	5099.51	5265.8	5542.95	5986.38	6285.7
275	4671.98	5078.24	5243.84	5519.83	5961.42	6259.49
275.5	4650.57	5054.96	5219.8	5494.53	5934.09	6230.79
276	4627.07	5029.42	5193.43	5466.76	5904.11	6199.31
276.5	4601.9	5002.07	5165.18	5437.03	5871.99	6165.59
277	4575.69	4973.57	5135.75	5406.06	5838.54	6130.47
277.5	4548.35	4943.86	5105.08	5373.76	5803.67	6093.85
278	4520.67	4913.77	5074	5341.05	5768.34	6056.75
278.5	4491.98	4882.58	5041.8	5307.16	5731.73	6018.32
279	4463.15	4851.25	5009.44	5273.1	5694.95	5979.69
279.5	4433.84	4819.4	4976.55	5238.47	5657.55	5940.43
280	4404.61	4787.62	4943.74	5203.94	5620.25	5901.27
280.5	4375.71	4756.2	4911.3	5169.79	5583.37	5862.54
281	4347.01	4725.01	4879.09	5135.88	5546.75	5824.09
281.5	4318.72	4694.27	4847.34	5102.46	5510.66	5786.19
282	4290.94	4664.06	4816.15	5069.63	5475.2	5748.96
282.5	4263.7	4634.46	4785.58	5037.45	5440.45	5712.47
283	4237.63	4606.12	4756.32	5006.66	5407.19	5677.55
283.5	4212.28	4578.57	4727.87	4976.7	5374.84	5643.58
284	4188.07	4552.25	4700.69	4948.1	5343.94	5611.14
284.5	4164.2	4526.31	4673.9	4919.9	5313.49	5579.17
285	4141.74	4501.89	4648.7	4893.36	5284.83	5549.07
285.5	4119.54	4477.76	4623.77	4867.13	5256.5	5519.32
286	4099.4	4455.87	4601.17	4843.34	5230.81	5492.35
286.5	4079.64	4434.4	4579	4820	5205.6	5465.88
287	4061.42	4414.59	4558.54	4798.46	5182.34	5441.46
287.5	4043.67	4395.3	4538.62	4777.5	5159.7	5417.68
288	4026.84	4377	4519.72	4757.6	5138.21	5395.12
288.5	4010.63	4359.38	4501.53	4738.46	5117.53	5373.41
289	3995.09	4342.49	4484.09	4720.1	5097.71	5352.59
289.5	3980.48	4326.61	4467.7	4702.84	5079.07	5333.02
290	3966.43	4311.33	4451.92	4686.23	5061.13	5314.19
290.5	3952.76	4296.48	4436.58	4670.08	5043.69	5295.87
291	3939.21	4281.74	4421.37	4654.07	5026.4	5277.72
291.5	3925.92	4267.3	4406.45	4638.37	5009.44	5259.91
292	3912.65	4252.88	4391.56	4622.7	4992.51	5242.14
292.5	3899.41	4238.49	4376.7	4607.06	4975.62	5224.4
293	3886.07	4223.99	4361.73	4591.29	4958.59	5206.52
293.5	3872.31	4209.03	4346.28	4575.04	4941.04	5188.09
294	3858.36	4193.87	4330.63	4558.56	4923.24	5169.41
294.5	3844.07	4178.33	4314.58	4541.67	4905	5150.25
295	3829.48	4162.48	4298.21	4524.44	4886.39	5130.71
295.5	3814.61	4146.31	4281.52	4506.86	4867.41	5110.78
296	3799.24	4129.61	4264.27	4488.7	4847.8	5090.19
296.5	3783.59	4112.59	4246.7	4470.21	4827.83	5069.22
297	3767.63	4095.25	4228.79	4451.36	4807.47	5047.84
297.5	3751.59	4077.82	4210.79	4432.41	4787	5026.35
298	3735.51	4060.34	4192.74	4413.41	4766.49	5004.81
298.5	3719.44	4042.87	4174.7	4394.43	4745.98	4983.28
299	3703.5	4025.55	4156.82	4375.6	4725.64	4961.92
299.5	3687.79	4008.46	4139.17	4357.02	4705.59	4940.87
300	3672.89	3992.27	4122.46	4339.43	4686.58	4920.91
300.5	3658.43	3976.56	4106.23	4322.35	4668.13	4901.54
301	3644.76	3961.7	4090.89	4306.2	4650.69	4883.23
301.5	3631.77	3947.58	4076.3	4290.85	4634.11	4865.82
302	3619.46	3934.19	4062.48	4276.3	4618.4	4849.32
302.5	3608.33	3922.1	4050	4263.15	4604.21	4834.42
303	3597.86	3910.72	4038.24	4250.78	4590.84	4820.38
303.5	3589.37	3901.49	4028.71	4240.75	4580.01	4809.01
304	3581.4	3892.83	4019.77	4231.34	4569.84	4798.33
304.5	3575.02	3885.9	4012.61	4223.8	4561.7	4789.79
305	3568.88	3879.22	4005.72	4216.55	4553.87	4781.56
305.5	3564.24	3874.17	4000.5	4211.05	4547.94	4775.34
306	3560.01	3869.57	3995.75	4206.06	4542.54	4769.67
306.5	3557.24	3866.57	3992.65	4202.79	4539.02	4765.97
307	3554.9	3864.02	3990.02	4200.02	4536.03	4762.83
307.5	3553.28	3862.26	3988.2	4198.11	4533.96	4760.65
308	3551.94	3860.81	3986.7	4196.53	4532.25	4758.86
308.5	3550.87	3859.64	3985.5	4195.27	4530.89	4757.43
309	3550.01	3858.71	3984.54	4194.25	4529.79	4756.28
309.5	3549.26	3857.89	3983.7	4193.36	4528.83	4755.27
310	3548.17	3856.71	3982.47	4192.08	4527.44	4753.81
310.5	3547	3855.43	3981.15	4190.69	4525.94	4752.24
311	3544.94	3853.19	3978.84	4188.26	4523.32	4749.48
311.5	3542.73	3850.79	3976.36	4185.64	4520.5	4746.52
312	3539.46	3847.24	3972.69	4181.78	4516.32	4742.14
312.5	3535.81	3843.27	3968.59	4177.46	4511.66	4737.24
313	3530.87	3837.9	3963.05	4171.63	4505.36	4730.63
313.5	3524.87	3831.38	3956.31	4164.54	4497.7	4722.59
314	3517.08	3822.91	3947.57	4155.34	4487.77	4712.16
314.5	3508.12	3813.17	3937.52	4144.75	4476.33	4700.15
315	3498.07	3802.25	3926.24	4132.88	4463.52	4686.69
315.5	3486.47	3789.64	3913.22	4119.18	4448.71	4671.15
316	3474.08	3776.17	3899.31	4104.54	4432.9	4654.54
316.5	3459.09	3759.88	3882.48	4086.83	4413.77	4634.46
317	3443.48	3742.91	3864.96	4068.38	4393.85	4613.54
317.5	3425	3722.83	3844.23	4046.55	4370.28	4588.79
318	3406.18	3702.37	3823.1	4024.31	4346.26	4563.57
318.5	3385.43	3679.82	3799.81	3999.8	4319.78	4535.77
319	3364.22	3656.76	3776	3974.74	4292.71	4507.35
319.5	3341.51	3632.07	3750.51	3947.9	4263.74	4476.92
320	3317.96	3606.48	3724.08	3920.09	4233.69	4445.38
320.5	3293.07	3579.42	3696.14	3890.67	4201.93	4412.02
321	3267.71	3551.86	3667.68	3860.72	4169.57	4378.05
321.5	3241.94	3523.84	3638.75	3830.26	4136.69	4343.52
322	3215.87	3495.51	3609.49	3799.46	4103.42	4308.59
322.5	3189.65	3467.01	3580.07	3768.49	4069.97	4273.47
323	3163.36	3438.43	3550.55	3737.43	4036.42	4238.24
323.5	3137.04	3409.83	3521.01	3706.33	4002.84	4202.98
324	3111.57	3382.14	3492.42	3676.24	3970.33	4168.85
324.5	3086.25	3354.62	3464.01	3646.33	3938.03	4134.94
325	3062	3328.26	3436.79	3617.68	3907.09	4102.45
325.5	3038.11	3302.3	3409.98	3589.45	3876.61	4070.44
326	3015.33	3277.54	3384.41	3562.54	3847.54	4039.92
326.5	2993.48	3253.78	3359.89	3536.72	3819.66	4010.64
327	2973.07	3231.6	3336.98	3512.61	3793.62	3983.3
327.5	2954.6	3211.52	3316.24	3490.78	3770.05	3958.55
328	2937.81	3193.27	3297.4	3470.94	3748.62	3936.05
328.5	2923.29	3177.49	3281.1	3453.79	3730.1	3916.6
329	2909.86	3162.89	3266.03	3437.92	3712.96	3898.61
329.5	2899.48	3151.61	3254.38	3425.67	3699.72	3884.7
330	2889.77	3141.06	3243.48	3414.19	3687.33	3871.7
330.5	2886.09	3137.06	3239.35	3409.84	3682.63	3866.76
331	2883.29	3134.01	3236.2	3406.53	3679.05	3863.01
331.5	2885.87	3136.82	3239.1	3409.58	3682.35	3866.47
332	2889.79	3141.07	3243.5	3414.21	3687.35	3871.71
332.5	2897.62	3149.59	3252.29	3423.46	3697.34	3882.21
333	2907.56	3160.4	3263.45	3435.21	3710.03	3895.53
333.5	2920.71	3174.69	3278.21	3450.75	3726.8	3913.15
334	2937.87	3193.34	3297.47	3471.02	3748.7	3936.14
334.5	2958.43	3215.68	3320.54	3495.31	3774.93	3963.68
335	2981.27	3240.51	3346.18	3522.29	3804.08	3994.28
335.5	3005.15	3266.47	3372.99	3550.51	3834.55	4026.28
336	3030.91	3294.47	3401.89	3580.94	3867.42	4060.79
336.5	3057.05	3322.88	3431.23	3611.83	3900.77	4095.81
337	3084.26	3352.45	3461.77	3643.97	3935.49	4132.26
337.5	3111.18	3381.71	3491.99	3675.78	3969.84	4168.33
338	3135.74	3408.41	3519.56	3704.8	4001.18	4201.24
338.5	3159.18	3433.89	3545.86	3732.49	4031.08	4232.64
339	3179.43	3455.91	3568.6	3756.42	4056.93	4259.78
339.5	3197.52	3475.56	3588.9	3777.79	4080.01	4284.01
340	3212.42	3491.76	3605.62	3795.39	4099.02	4303.97
340.5	3222.34	3502.55	3616.76	3807.12	4111.69	4317.27
341	3228.2	3508.91	3623.33	3814.03	4119.16	4325.11
341.5	3226.58	3507.15	3621.52	3812.12	4117.09	4322.95
342	3221.67	3501.82	3616.01	3806.32	4110.83	4316.37
342.5	3209.63	3488.73	3602.5	3792.1	4095.47	4300.24
343	3196.22	3474.15	3587.44	3776.25	4078.35	4282.27
343.5	3174.52	3450.56	3563.08	3750.61	4050.66	4253.19
344	3151.28	3425.31	3537	3723.16	4021.01	4222.07
344.5	3118.46	3389.63	3500.16	3684.38	3979.13	4178.08
345	3083.81	3351.97	3461.27	3643.45	3934.92	4131.67
345.5	3044.27	3308.99	3416.89	3596.73	3884.46	4078.69
346	3002.77	3263.88	3370.31	3547.69	3831.51	4023.08
346.5	2958.49	3215.75	3320.61	3495.38	3775.01	3963.76
347	2912.05	3165.28	3268.49	3440.52	3715.76	3901.55
347.5	2863.92	3112.95	3214.46	3383.64	3654.33	3837.05
348	2813.78	3058.45	3158.19	3324.41	3590.36	3769.88
348.5	2762.79	3003.03	3100.96	3264.16	3525.3	3701.56
349	2711.59	2947.38	3043.49	3203.67	3459.96	3632.96
349.5	2660.34	2891.68	2985.97	3143.13	3394.58	3564.31
350	2609.3	2836.19	2928.68	3082.82	3329.44	3495.92
350.5	2558.37	2780.84	2871.52	3022.65	3264.47	3427.69
351	2508.24	2726.35	2815.25	2963.42	3200.49	3360.52
351.5	2458.63	2672.42	2759.57	2904.81	3137.19	3294.05
352	2410.38	2619.98	2705.41	2847.8	3075.63	3229.41
352.5	2362.77	2568.23	2651.97	2791.55	3014.88	3165.62
353	2316.04	2517.43	2599.52	2736.34	2955.24	3103.01
353.5	2270.21	2467.62	2548.08	2682.19	2896.77	3041.6
354	2225.07	2418.55	2497.42	2628.86	2839.17	2981.13
354.5	2181.49	2371.19	2448.51	2577.38	2783.57	2922.75
355	2138.56	2324.52	2400.32	2526.65	2728.78	2865.22
355.5	2097.81	2280.23	2354.58	2478.51	2676.79	2810.63
356	2057.44	2236.35	2309.27	2430.81	2625.28	2756.54
356.5	2019.44	2195.04	2266.62	2385.92	2576.79	2705.63
357	1981.82	2154.15	2224.4	2341.47	2528.79	2655.23
357.5	1946.46	2115.72	2184.71	2299.69	2483.67	2607.85
358	1912.42	2078.71	2146.5	2259.47	2440.23	2562.24
358.5	1881.66	2045.28	2111.98	2223.13	2400.98	2521.03
359	1852.87	2013.99	2079.67	2189.12	2364.25	2482.47
359.5	1826.71	1985.55	2050.3	2158.21	2330.86	2447.41
360	1803.03	1959.81	2023.72	2130.23	2300.65	2415.68
360.5	1781.2	1936.09	1999.22	2104.45	2272.8	2386.44
361	1762.68	1915.95	1978.43	2082.56	2249.16	2361.62
361.5	1745.44	1897.22	1959.09	2062.2	2227.17	2338.53
362	1734.62	1885.46	1946.94	2049.41	2213.36	2324.03
362.5	1724.85	1874.84	1935.98	2037.87	2200.9	2310.95
363	1719.68	1869.22	1930.17	2031.76	2194.3	2304.01
363.5	1715.13	1864.28	1925.07	2026.39	2188.5	2297.92
364	1714.17	1863.22	1923.98	2025.24	2187.26	2296.62
364.5	1714.43	1863.52	1924.28	2025.56	2187.61	2296.99
365	1717.68	1867.04	1927.93	2029.4	2191.75	2301.34
365.5	1722.66	1872.46	1933.52	2035.28	2198.11	2308.01
366	1729.88	1880.3	1941.62	2043.81	2207.31	2317.68
366.5	1738.08	1889.22	1950.83	2053.5	2217.78	2328.67
367	1747	1898.91	1960.83	2064.03	2229.16	2340.61
367.5	1756.83	1909.59	1971.86	2075.65	2241.7	2353.78
368	1767	1920.65	1983.28	2087.67	2254.68	2367.41
368.5	1777.83	1932.43	1995.44	2100.46	2268.5	2381.93
369	1788.77	1944.31	2007.71	2113.38	2282.45	2396.57
369.5	1799.79	1956.29	2020.09	2126.41	2296.52	2411.35
370	1810.83	1968.29	2032.47	2139.44	2310.6	2426.13
370.5	1821.91	1980.33	2044.91	2152.53	2324.74	2440.97
371	1827.62	1986.55	2051.32	2159.29	2332.03	2448.63
371.5	1833.44	1992.87	2057.86	2166.16	2339.46	2456.43
372	1839.56	1999.52	2064.73	2173.4	2347.27	2464.63
372.5	1846.06	2006.59	2072.02	2181.07	2355.56	2473.34
373	1853.45	2014.62	2080.32	2189.81	2364.99	2483.24
373.5	1861.47	2023.34	2089.32	2199.28	2375.22	2493.98
374	1870.78	2033.46	2099.77	2210.28	2387.11	2506.46
374.5	1880.57	2044.1	2110.75	2221.85	2399.59	2519.57
375	1892.2	2056.74	2123.81	2235.59	2414.43	2535.16
375.5	1904.17	2069.75	2137.25	2249.73	2429.71	2551.2
376	1919.91	2086.86	2154.91	2268.33	2449.8	2572.29
376.5	1936.18	2104.54	2173.16	2287.54	2470.55	2594.07
377	1955.06	2125.07	2194.36	2309.85	2494.64	2619.37
377.5	1974.81	2146.53	2216.52	2333.18	2519.84	2645.83
378	1996.47	2170.08	2240.84	2358.78	2547.48	2674.86
378.5	2019.39	2194.99	2266.56	2385.85	2576.72	2705.56
379	2043.8	2221.52	2293.97	2414.7	2607.88	2738.27
379.5	2070.26	2250.29	2323.66	2445.96	2641.64	2773.72
380	2098.1	2280.54	2354.91	2478.85	2677.16	2811.01
380.5	2127.1	2312.06	2387.45	2513.11	2714.16	2849.87
381	2156.5	2344.02	2420.46	2547.85	2751.68	2889.26
381.5	2187.02	2377.2	2454.71	2583.91	2790.62	2930.15
382	2217.71	2410.56	2489.16	2620.17	2829.78	2971.27
382.5	2249.35	2444.94	2524.67	2657.54	2870.15	3013.65
383	2281.04	2479.39	2560.24	2694.99	2910.59	3056.12
383.5	2313.02	2514.15	2596.13	2732.77	2951.4	3098.96
384	2344.93	2548.84	2631.95	2770.47	2992.11	3141.72
384.5	2376.69	2583.36	2667.6	2808	3032.64	3184.27
385	2408.24	2617.66	2703.02	2845.28	3072.9	3226.55
385.5	2439.57	2651.7	2738.17	2882.28	3112.87	3268.51
386	2470.33	2685.14	2772.7	2918.63	3152.12	3309.73
386.5	2500.73	2718.18	2806.82	2954.54	3190.91	3350.45
387	2529.9	2749.89	2839.56	2989.01	3228.13	3389.54
387.5	2558.66	2781.15	2871.84	3022.99	3264.83	3428.07
388	2585.93	2810.8	2902.45	3055.21	3299.63	3464.61
388.5	2612.96	2840.17	2932.78	3087.14	3334.11	3500.82
389	2638.11	2867.52	2961.02	3116.86	3366.21	3534.52
389.5	2662.68	2894.22	2988.6	3145.89	3397.56	3567.44
390	2684.61	2918.05	3013.2	3171.79	3425.54	3596.81
390.5	2705.27	2940.51	3036.4	3196.21	3451.9	3624.5
391	2723.32	2960.13	3056.66	3217.54	3474.94	3648.69
391.5	2739.67	2977.91	3075.01	3236.86	3495.8	3670.59
392	2754.11	2993.6	3091.22	3253.91	3514.22	3689.94
392.5	2766.15	3006.68	3104.73	3268.14	3529.59	3706.07
393	2776.68	3018.13	3116.55	3280.58	3543.03	3720.18
393.5	2782.55	3024.51	3123.13	3287.51	3550.51	3728.03
394	2786.92	3029.26	3128.04	3292.68	3556.09	3733.89
394.5	2786.69	3029.02	3127.79	3292.41	3555.8	3733.59
395	2785.77	3028.01	3126.75	3291.32	3554.62	3732.35
395.5	2780.71	3022.51	3121.07	3285.34	3548.16	3725.57
396	2774.85	3016.15	3114.5	3278.42	3540.69	3717.73
396.5	2765.62	3006.11	3104.14	3267.51	3528.91	3705.36
397	2754.73	2994.27	3091.91	3254.64	3515.02	3690.77
397.5	2740.53	2978.84	3075.98	3237.87	3496.9	3671.74
398	2725.47	2962.47	3059.07	3220.08	3477.68	3651.57
398.5	2709.47	2945.08	3041.11	3201.17	3457.27	3630.13
399	2693.04	2927.22	3022.67	3181.76	3436.3	3608.12
399.5	2676.35	2909.07	3003.94	3162.04	3415	3585.75
400	2659.97	2891.27	2985.55	3142.69	3394.1	3563.81
400.5	2643.69	2873.58	2967.28	3123.45	3373.33	3542
401	2631.37	2860.19	2953.46	3108.9	3357.61	3525.5
401.5	2619.75	2847.55	2940.4	3095.16	3342.78	3509.91
402	2613.26	2840.5	2933.12	3087.49	3334.49	3501.22
402.5	2608.06	2834.85	2927.29	3081.36	3327.87	3494.26
403	2608.13	2834.92	2927.36	3081.43	3327.95	3494.35
403.5	2611.29	2838.36	2930.92	3085.17	3331.99	3498.59
404	2620.43	2848.29	2941.17	3095.97	3343.65	3510.83
404.5	2636.29	2865.54	2958.98	3114.71	3363.89	3532.09
405	2659.27	2890.51	2984.77	3141.86	3393.21	3562.87
405.5	2689	2922.82	3018.13	3176.98	3431.14	3602.7
406	2722.69	2959.44	3055.95	3216.79	3474.13	3647.84
406.5	2764.77	3005.19	3103.19	3266.51	3527.83	3704.22
407	2809.31	3053.6	3153.18	3319.13	3584.66	3763.9
407.5	2865.95	3115.17	3216.75	3386.05	3656.94	3839.78
408	2924.48	3178.78	3282.44	3455.2	3731.61	3918.19
408.5	2995.15	3255.59	3361.75	3538.69	3821.78	4012.87
409	3067.5	3334.24	3442.96	3624.17	3914.11	4109.81
409.5	3146.34	3419.94	3531.46	3717.32	4014.71	4215.45
410	3227.65	3508.31	3622.71	3813.38	4118.45	4324.38
410.5	3313.52	3601.65	3719.09	3914.83	4228.02	4439.42
411	3402.48	3698.35	3818.95	4019.95	4341.54	4558.62
411.5	3494.62	3798.5	3922.36	4128.8	4459.11	4682.06
412	3587.8	3899.78	4026.95	4238.89	4578	4806.9
412.5	3681.57	4001.71	4132.2	4349.68	4697.65	4932.54
413	3774.17	4102.36	4236.13	4459.08	4815.81	5056.6
413.5	3866.44	4202.66	4339.7	4568.1	4933.55	5180.23
414	3955.6	4299.57	4439.77	4673.44	5047.32	5299.68
414.5	4043.86	4395.5	4538.83	4777.72	5159.93	5417.93
415	4123.52	4482.08	4628.24	4871.83	5261.58	5524.66
415.5	4200.48	4565.74	4714.62	4962.76	5359.78	5627.77
416	4267.54	4638.63	4789.89	5041.99	5445.35	5717.62
416.5	4329.98	4706.5	4859.97	5115.76	5525.02	5801.27
417	4384.11	4765.34	4920.73	5179.72	5594.1	5873.8
417.5	4431.01	4816.32	4973.37	5235.13	5653.94	5936.64
418	4470.73	4859.49	5017.95	5282.06	5704.62	5989.85
418.5	4495.07	4885.95	5045.27	5310.81	5735.68	6022.46
419	4510.98	4903.24	5063.13	5329.61	5755.98	6043.77
419.5	4511.4	4903.7	5063.6	5330.11	5756.51	6044.34
420	4507.71	4899.68	5059.45	5325.74	5751.8	6039.39
420.5	4487.57	4877.79	5036.85	5301.95	5726.11	6012.41
421	4464.91	4853.17	5011.42	5275.18	5697.2	5982.06
421.5	4426.21	4811.1	4967.99	5229.46	5647.82	5930.21
422	4382.31	4763.38	4918.71	5177.59	5591.79	5871.38
422.5	4320.17	4695.84	4848.96	5104.17	5512.5	5788.13
423	4253.22	4623.06	4773.81	5025.07	5427.07	5698.43
423.5	4177.93	4541.23	4689.32	4936.12	5331.01	5597.56
424	4097.14	4453.41	4598.63	4840.66	5227.91	5489.31
424.5	4011.04	4359.83	4502	4738.94	5118.06	5373.96
425	3918.93	4259.71	4398.61	4630.12	5000.53	5250.55
425.5	3823.64	4156.13	4291.65	4517.53	4878.93	5122.88
426	3722.3	4045.98	4177.91	4397.8	4749.63	4987.11
426.5	3619.43	3934.17	4062.45	4276.27	4618.37	4849.29
427	3515.19	3820.86	3945.46	4153.11	4485.36	4709.63
427.5	3410.87	3707.47	3828.36	4029.86	4352.25	4569.86
428	3306.57	3594.1	3711.29	3906.63	4219.16	4430.11
428.5	3202.7	3481.19	3594.71	3783.91	4086.62	4290.95
429	3100.29	3369.88	3479.77	3662.91	3955.94	4153.74
429.5	3000.13	3261.01	3367.35	3544.58	3828.14	4019.55
430	2903.74	3156.24	3259.16	3430.69	3705.15	3890.41
430.5	2810.35	3054.73	3154.34	3320.35	3585.98	3765.28
431	2719.75	2956.25	3052.65	3213.31	3470.38	3643.9
431.5	2633.39	2862.38	2955.72	3111.28	3360.19	3528.2
432	2549.2	2770.87	2861.22	3011.82	3252.76	3415.4
432.5	2471.58	2686.5	2774.1	2920.1	3153.71	3311.4
433	2395.53	2603.84	2688.74	2830.26	3056.68	3209.51
433.5	2329.89	2532.49	2615.07	2752.7	2972.92	3121.57
434	2265.56	2462.57	2542.87	2676.7	2890.84	3035.38
434.5	2208.59	2400.64	2478.92	2609.39	2818.14	2959.05
435	2153.54	2340.81	2417.14	2544.36	2747.9	2885.3
435.5	2104.65	2287.67	2362.26	2486.59	2685.52	2819.8
436	2059.36	2238.43	2311.43	2433.08	2627.73	2759.11
436.5	2019.88	2195.53	2267.12	2386.44	2577.36	2706.22
437	1985.43	2158.07	2228.44	2345.73	2533.39	2660.06
437.5	1955.49	2125.53	2194.84	2310.36	2495.19	2619.95
438	1929.65	2097.44	2165.84	2279.83	2462.22	2585.33
438.5	1905.83	2071.55	2139.1	2251.69	2431.82	2553.41
439	1886.42	2050.46	2117.32	2228.76	2407.06	2527.41
439.5	1868.03	2030.46	2096.68	2207.03	2383.59	2502.77
440	1854.74	2016.02	2081.76	2191.32	2366.63	2484.96
440.5	1842.03	2002.2	2067.49	2176.31	2350.41	2467.93
441	1832.47	1991.82	2056.77	2165.02	2338.22	2455.13
441.5	1823.35	1981.9	2046.53	2154.24	2326.58	2442.91
442	1815.55	1973.42	2037.77	2145.02	2316.63	2432.46
442.5	1808.24	1965.48	2029.57	2136.39	2307.31	2422.67
443	1801.72	1958.39	2022.25	2128.68	2298.98	2413.92
443.5	1795.68	1951.83	2015.47	2121.55	2291.27	2405.84
444	1790.07	1945.73	2009.18	2114.93	2284.12	2398.33
444.5	1785.01	1940.22	2003.49	2108.94	2277.66	2391.54
445	1780.19	1934.99	1998.09	2103.25	2271.51	2385.09
445.5	1776.19	1930.64	1993.59	2098.52	2266.4	2379.72
446	1772.36	1926.47	1989.29	2093.99	2261.51	2374.59
446.5	1769.76	1923.65	1986.38	2090.93	2258.2	2371.11
447	1767.49	1921.18	1983.83	2088.24	2255.3	2368.06
447.5	1767.46	1921.16	1983.8	2088.21	2255.27	2368.03
448	1768.29	1922.05	1984.73	2089.19	2256.32	2369.14
448.5	1771.61	1925.66	1988.45	2093.11	2260.56	2373.58
449	1776.21	1930.66	1993.61	2098.54	2266.42	2379.75
449.5	1780.84	1935.69	1998.81	2104.02	2272.34	2385.95
450	1787.36	1942.78	2006.13	2111.72	2280.65	2394.69
450.5	1795.47	1951.59	2015.23	2121.3	2291	2405.55
451	1807.02	1964.15	2028.2	2134.95	2305.75	2421.03
451.5	1820.16	1978.43	2042.95	2150.47	2322.51	2438.63
452	1836.8	1996.53	2061.63	2170.14	2343.75	2460.94
452.5	1854.17	2015.4	2081.12	2190.66	2365.91	2484.2
453	1874.81	2037.84	2104.29	2215.04	2392.24	2511.86
453.5	1895.9	2060.77	2127.96	2239.96	2419.16	2540.12
454	1919.76	2086.7	2154.74	2268.15	2449.6	2572.08
454.5	1944.54	2113.63	2182.56	2297.43	2481.22	2605.28
455	1971.94	2143.41	2213.31	2329.8	2516.18	2641.99
455.5	2000.15	2174.07	2244.97	2363.12	2552.17	2679.78
456	2029.54	2206.02	2277.96	2397.85	2589.68	2719.16
456.5	2059.58	2238.68	2311.68	2433.34	2628.01	2759.41
457	2090.16	2271.91	2346	2469.47	2667.03	2800.38
457.5	2121.24	2305.7	2380.88	2506.19	2706.69	2842.02
458	2152.55	2339.73	2416.02	2543.18	2746.64	2883.97
458.5	2183.64	2373.52	2450.92	2579.92	2786.31	2925.62
459	2214.69	2407.27	2485.77	2616.6	2825.93	2967.22
459.5	2244.36	2439.52	2519.07	2651.66	2863.79	3006.98
460	2273.77	2471.48	2552.08	2686.4	2901.31	3046.37
460.5	2301.5	2501.63	2583.2	2719.16	2936.69	3083.53
461	2328.57	2531.05	2613.59	2751.14	2971.24	3119.8
461.5	2353.86	2558.55	2641.98	2781.03	3003.51	3153.68
462	2377.18	2583.89	2668.14	2808.57	3033.26	3184.92
462.5	2397.69	2606.18	2691.17	2832.81	3059.43	3212.4
463	2415.76	2625.83	2711.45	2854.16	3082.49	3236.62
463.5	2431.91	2643.38	2729.57	2873.24	3103.1	3258.25
464	2445.1	2657.71	2744.38	2888.82	3119.93	3275.92
464.5	2457.03	2670.69	2757.78	2902.92	3135.16	3291.91
465	2465.31	2679.69	2767.07	2912.7	3145.72	3303.01
465.5	2472.93	2687.97	2775.62	2921.7	3155.44	3313.21
466	2474.69	2689.88	2777.6	2923.78	3157.69	3315.57
466.5	2475.94	2691.24	2779	2925.26	3159.28	3317.25
467	2474.28	2689.43	2777.13	2923.3	3157.16	3315.02
467.5	2471.96	2686.91	2774.53	2920.56	3154.2	3311.91
468	2467.94	2682.55	2770.02	2915.81	3149.08	3306.53
468.5	2463.25	2677.45	2764.75	2910.27	3143.09	3300.24
469	2457.64	2671.35	2758.46	2903.64	3135.93	3292.72
469.5	2452.35	2665.6	2752.52	2897.39	3129.18	3285.64
470	2447.3	2660.11	2746.86	2891.43	3122.74	3278.88
470.5	2444.36	2656.91	2743.55	2887.95	3118.98	3274.93
471	2442.27	2654.64	2741.21	2885.48	3116.32	3272.13
471.5	2443.8	2656.31	2742.93	2887.29	3118.28	3274.19
472	2445.96	2658.65	2745.34	2889.84	3121.02	3277.07
472.5	2453.63	2666.99	2753.95	2898.9	3130.81	3287.35
473	2462.98	2677.16	2764.45	2909.95	3142.75	3299.89
473.5	2482.43	2698.3	2786.29	2932.93	3167.57	3325.95
474	2504.8	2722.61	2811.39	2959.35	3196.1	3355.91
474.5	2534.43	2754.82	2844.65	2994.37	3233.92	3395.61
475	2568.59	2791.95	2882.99	3034.73	3277.5	3441.38
475.5	2608.75	2835.6	2928.06	3082.17	3328.74	3495.18
476	2655.26	2886.15	2980.27	3137.12	3388.09	3557.5
476.5	2706.48	2941.83	3037.76	3197.64	3453.45	3626.13
477	2769.55	3010.38	3108.54	3272.15	3533.92	3710.62
477.5	2837.26	3083.97	3184.54	3352.15	3620.32	3801.33
478	2913.55	3166.91	3270.17	3442.29	3717.67	3903.56
478.5	2991.28	3251.39	3357.41	3534.12	3816.85	4007.69
479	3077.52	3345.13	3454.21	3636.01	3926.89	4123.24
479.5	3164.86	3440.07	3552.24	3739.21	4038.34	4240.26
480	3258.45	3541.8	3657.29	3849.78	4157.76	4365.65
480.5	3353.82	3645.46	3764.33	3962.45	4279.45	4493.42
481	3453.45	3753.75	3876.16	4080.16	4406.58	4626.91
481.5	3553.19	3862.16	3988.1	4198	4533.84	4760.54
482	3653.07	3970.73	4100.21	4316.01	4661.29	4894.35
482.5	3751.98	4078.24	4211.23	4432.87	4787.5	5026.88
483	3850.2	4185	4321.47	4548.92	4912.83	5158.47
483.5	3945.85	4288.97	4428.83	4661.93	5034.88	5286.62
484	4040.54	4391.89	4535.1	4773.79	5155.69	5413.48
484.5	4126.32	4485.14	4631.39	4875.15	5265.16	5528.42
485	4210.65	4576.79	4726.04	4974.78	5372.76	5641.4
485.5	4285.6	4658.26	4810.16	5063.33	5468.39	5741.81
486	4358.9	4737.94	4892.44	5149.93	5561.93	5840.03
486.5	4423.46	4808.11	4964.89	5226.2	5644.3	5926.51
487	4484.59	4874.55	5033.51	5298.43	5722.3	6008.42
487.5	4537.82	4932.41	5093.25	5361.32	5790.22	6079.73
488	4582.73	4981.23	5143.66	5414.38	5847.53	6139.91
488.5	4617.31	5018.82	5182.48	5455.24	5891.66	6186.24
489	4644.07	5047.91	5212.51	5486.86	5925.8	6222.09
489.5	4665.4	5071.09	5236.45	5512.05	5953.02	6250.67
490	4676.96	5083.65	5249.42	5525.7	5967.76	6266.15
490.5	4684.97	5092.36	5258.42	5535.18	5977.99	6276.89
491	4681.18	5088.24	5254.16	5530.69	5973.15	6271.8
491.5	4675.3	5081.85	5247.56	5523.75	5965.65	6263.94
492	4650.04	5054.4	5219.21	5493.91	5933.42	6230.09
492.5	4622.64	5024.61	5188.46	5461.54	5898.46	6193.38
493	4584.5	4983.15	5145.64	5416.47	5849.78	6142.27
493.5	4542.6	4937.61	5098.62	5366.97	5796.32	6086.14
494	4492.35	4882.99	5042.22	5307.6	5732.21	6018.82
494.5	4436.91	4822.72	4979.99	5242.09	5661.46	5944.53
495	4375.21	4755.66	4910.73	5169.19	5582.73	5861.87
495.5	4305.16	4679.52	4832.11	5086.43	5493.35	5768.02
496	4229.5	4597.28	4747.19	4997.05	5396.81	5666.65
496.5	4148.81	4509.58	4656.63	4901.71	5293.85	5558.54
497	4066.37	4419.97	4564.1	4804.32	5188.66	5448.1
497.5	3979.6	4325.65	4466.71	4701.8	5077.94	5331.84
498	3892.17	4230.62	4368.58	4598.5	4966.38	5214.7
498.5	3801.65	4132.23	4266.98	4491.55	4850.88	5093.42
499	3711.19	4033.9	4165.44	4384.67	4735.45	4972.22
499.5	3621	3935.87	4064.21	4278.12	4620.37	4851.39
500	3531.94	3839.07	3964.25	4172.9	4506.73	4732.07
500.5	3445.3	3744.89	3867.01	4070.54	4396.18	4615.99
501	3360.87	3653.12	3772.24	3970.78	4288.44	4502.86
501.5	3278.99	3564.12	3680.35	3874.05	4183.97	4393.17
502	3200.74	3479.06	3592.51	3781.59	4084.12	4288.32
502.5	3124.83	3396.56	3507.32	3691.91	3987.27	4186.63
503	3056.86	3322.67	3431.02	3611.6	3900.53	4095.55
503.5	2991.52	3251.65	3357.68	3534.4	3817.16	4008.01
504	2933.29	3188.35	3292.32	3465.6	3742.85	3929.99
504.5	2876.17	3126.27	3228.21	3398.12	3669.97	3853.47
505	2826	3071.74	3171.9	3338.85	3605.95	3786.25
505.5	2777.08	3018.56	3116.99	3281.04	3543.53	3720.7
506	2733.75	2971.46	3068.36	3229.85	3488.24	3662.65
506.5	2693.03	2927.2	3022.65	3181.74	3436.28	3608.09
507	2657.7	2888.8	2983	3140	3391.2	3560.76
507.5	2624.41	2852.62	2945.64	3100.67	3348.73	3516.17
508	2593.42	2818.94	2910.86	3064.06	3309.19	3474.65
508.5	2564.44	2787.43	2878.33	3029.82	3272.2	3435.81
509	2536.71	2757.29	2847.2	2997.05	3236.82	3398.66
509.5	2510.92	2729.26	2818.26	2966.59	3203.91	3364.11
510	2485.75	2701.9	2790.01	2936.85	3171.8	3330.39
510.5	2462.58	2676.72	2764	2909.48	3142.24	3299.35
511	2439.68	2651.83	2738.3	2882.42	3113.01	3268.67
511.5	2417.76	2628	2713.7	2856.53	3085.05	3239.3
512	2396	2604.34	2689.27	2830.81	3057.27	3210.14
512.5	2374.87	2581.38	2665.56	2805.85	3030.32	3181.83
513	2353.98	2558.67	2642.1	2781.16	3003.66	3153.84
513.5	2333.54	2536.45	2619.16	2757.01	2977.57	3126.45
514	2313.54	2514.71	2596.72	2733.38	2952.06	3099.66
514.5	2294.02	2493.5	2574.81	2710.32	2927.15	3073.5
515	2275	2472.83	2553.47	2687.86	2902.89	3048.03
515.5	2256.3	2452.5	2532.47	2665.76	2879.02	3022.97
516	2238.18	2432.8	2512.13	2644.35	2855.89	2998.69
516.5	2220.23	2413.29	2491.98	2623.14	2832.99	2974.64
517	2202.97	2394.53	2472.61	2602.75	2810.97	2951.52
517.5	2185.83	2375.9	2453.37	2582.5	2789.1	2928.55
518	2169.58	2358.24	2435.14	2563.3	2768.37	2906.79
518.5	2153.46	2340.72	2417.05	2544.26	2747.8	2885.19
519	2137.86	2323.76	2399.54	2525.83	2727.9	2864.29
519.5	2122.42	2306.98	2382.2	2507.58	2708.19	2843.6
520	2107.27	2290.51	2365.2	2489.69	2688.86	2823.3
520.5	2092.31	2274.25	2348.41	2472.01	2669.77	2803.26
521	2077.54	2258.19	2331.83	2454.56	2650.92	2783.47
521.5	2062.99	2242.38	2315.5	2437.37	2632.36	2763.98
522	2048.58	2226.72	2299.33	2420.35	2613.98	2744.68
522.5	2034.41	2211.32	2283.43	2403.61	2595.89	2725.69
523	2020.31	2195.99	2267.6	2386.95	2577.9	2706.8
523.5	2006.53	2181.01	2252.14	2370.67	2560.32	2688.34
524	1992.81	2166.1	2236.74	2354.46	2542.82	2669.96
524.5	1979.51	2151.65	2221.81	2338.75	2525.85	2652.14
525	1966.39	2137.38	2207.07	2323.24	2509.09	2634.55
525.5	1953.92	2123.82	2193.08	2308.5	2493.19	2617.84
526	1941.88	2110.74	2179.57	2294.28	2477.82	2601.72
526.5	1930.64	2098.52	2166.95	2281	2463.48	2586.65
527	1920.03	2086.99	2155.04	2268.47	2449.95	2572.44
527.5	1910.07	2076.17	2143.87	2256.7	2437.24	2559.1
528	1901.04	2066.35	2133.73	2246.03	2425.71	2547
528.5	1892.54	2057.11	2124.19	2235.98	2414.86	2535.61
529	1885.64	2049.6	2116.44	2227.83	2406.06	2526.36
529.5	1879.18	2042.59	2109.19	2220.2	2397.82	2517.71
530	1874.8	2037.83	2104.28	2215.03	2392.24	2511.85
530.5	1870.71	2033.38	2099.69	2210.2	2387.01	2506.36
531	1868.2	2030.65	2096.86	2207.23	2383.8	2502.99
531.5	1866.01	2028.27	2094.41	2204.65	2381.02	2500.07
532	1865.05	2027.23	2093.34	2203.51	2379.79	2498.78
532.5	1864.64	2026.78	2092.87	2203.02	2379.26	2498.22
533	1865.19	2027.38	2093.49	2203.68	2379.97	2498.97
533.5	1866.18	2028.46	2094.6	2204.85	2381.23	2500.3
534	1867.61	2030.01	2096.2	2206.53	2383.05	2502.2
534.5	1869.07	2031.6	2097.85	2208.26	2384.92	2504.17
535	1870.56	2033.21	2099.51	2210.01	2386.82	2506.16
535.5	1871.79	2034.55	2100.9	2211.47	2388.39	2507.81
536	1872.96	2035.82	2102.21	2212.85	2389.88	2509.37
536.5	1873.28	2036.17	2102.57	2213.23	2390.29	2509.8
537	1873.4	2036.3	2102.7	2213.37	2390.44	2509.97
537.5	1871.85	2034.62	2100.96	2211.54	2388.46	2507.88
538	1869.94	2032.55	2098.83	2209.29	2386.03	2505.33
538.5	1866.81	2029.14	2095.31	2205.59	2382.04	2501.14
539	1863.11	2025.12	2091.15	2201.21	2377.31	2496.17
539.5	1858.4	2020	2085.87	2195.65	2371.31	2489.87
540	1852.86	2013.98	2079.65	2189.11	2364.23	2482.45
540.5	1846.51	2007.08	2072.53	2181.61	2356.14	2473.95
541	1839.16	1999.09	2064.27	2172.92	2346.75	2464.09
541.5	1831.27	1990.51	2055.42	2163.6	2336.69	2453.52
542	1822.94	1981.46	2046.07	2153.76	2326.06	2442.36
542.5	1814.5	1972.28	2036.6	2143.79	2315.29	2431.06
543	1805.86	1962.89	2026.9	2133.58	2304.26	2419.48
543.5	1797.22	1953.5	2017.2	2123.37	2293.24	2407.9
544	1788.71	1944.25	2007.65	2113.31	2282.38	2396.5
544.5	1780.41	1935.23	1998.33	2103.51	2271.79	2385.38
545	1772.83	1926.99	1989.83	2094.56	2262.12	2375.23
545.5	1765.59	1919.12	1981.7	2086	2252.88	2365.53
546	1758.92	1911.87	1974.21	2078.12	2244.37	2356.58
546.5	1752.72	1905.13	1967.25	2070.79	2236.45	2348.28
547	1746.95	1898.86	1960.78	2063.98	2229.1	2340.55
547.5	1741.79	1893.25	1954.99	2057.88	2222.52	2333.64
548	1736.94	1887.98	1949.54	2052.15	2216.32	2327.14
548.5	1732.93	1883.62	1945.04	2047.41	2211.2	2321.76
549	1729.12	1879.47	1940.76	2042.91	2206.34	2316.66
549.5	1725.78	1875.85	1937.01	2038.96	2202.08	2312.18
550	1722.5	1872.28	1933.33	2035.09	2197.9	2307.79
550.5	1719.56	1869.09	1930.04	2031.62	2194.15	2303.86
551	1716.7	1865.98	1926.82	2028.23	2190.49	2300.02
551.5	1714.06	1863.11	1923.86	2025.12	2187.13	2296.49
552	1711.57	1860.41	1921.07	2022.18	2183.96	2293.15
552.5	1709.33	1857.96	1918.55	2019.53	2181.09	2290.14
553	1707.33	1855.8	1916.31	2017.17	2178.55	2287.47
553.5	1705.57	1853.88	1914.33	2015.09	2176.3	2285.11
554	1704.22	1852.41	1912.81	2013.49	2174.57	2283.3
554.5	1703.06	1851.16	1911.52	2012.13	2173.1	2281.75
555	1702.53	1850.58	1910.92	2011.5	2172.42	2281.04
555.5	1702.14	1850.15	1910.48	2011.03	2171.92	2280.51
556	1703	1851.08	1911.44	2012.05	2173.01	2281.66
556.5	1704.05	1852.23	1912.63	2013.3	2174.36	2283.08
557	1706.4	1854.78	1915.26	2016.07	2177.35	2286.22
557.5	1709.07	1857.69	1918.26	2019.22	2180.76	2289.8
558	1712.75	1861.68	1922.39	2023.57	2185.45	2294.73
558.5	1715.23	1864.38	1925.18	2026.5	2188.62	2298.05
559	1718.57	1868.01	1928.93	2030.45	2192.89	2302.53
559.5	1722.89	1872.71	1933.77	2035.55	2198.4	2308.32
560	1728.06	1878.33	1939.58	2041.66	2204.99	2315.24
560.5	1734.61	1885.45	1946.93	2049.4	2213.35	2324.02
561	1741.82	1893.28	1955.02	2057.91	2222.55	2333.67
561.5	1750.56	1902.79	1964.83	2068.25	2233.71	2345.39
562	1759.64	1912.66	1975.03	2078.97	2245.29	2357.56
562.5	1770.73	1924.71	1987.47	2092.08	2259.44	2372.41
563	1782.2	1937.17	2000.34	2105.62	2274.07	2387.77
563.5	1796.12	1952.3	2015.96	2122.07	2291.83	2406.42
564	1810.99	1968.47	2032.66	2139.64	2310.81	2426.35
564.5	1828.66	1987.67	2052.49	2160.52	2333.36	2450.03
565	1847.6	2008.26	2073.74	2182.89	2357.52	2475.39
565.5	1868.45	2030.92	2097.14	2207.52	2384.12	2503.33
566	1891.05	2055.49	2122.52	2234.23	2412.97	2533.62
566.5	1915.15	2081.69	2149.57	2262.7	2443.72	2565.91
567	1941.67	2110.51	2179.33	2294.03	2477.56	2601.43
567.5	1969.29	2140.54	2210.34	2326.67	2512.8	2638.44
568	2000.14	2174.07	2244.96	2363.12	2552.17	2679.77
568.5	2031.65	2208.32	2280.33	2400.34	2592.37	2721.99
569	2065.05	2244.62	2317.82	2439.81	2634.99	2766.74
569.5	2098.66	2281.15	2355.54	2479.51	2677.88	2811.77
570	2133.4	2318.92	2394.53	2520.56	2722.21	2858.32
570.5	2168.3	2356.85	2433.7	2561.79	2766.73	2905.07
571	2203.64	2395.26	2473.36	2603.54	2811.82	2952.42
571.5	2238.55	2433.2	2512.55	2644.78	2856.37	2999.19
572	2272.83	2470.47	2551.03	2685.29	2900.11	3045.12
572.5	2306.14	2506.67	2588.41	2724.64	2942.61	3089.74
573	2338.65	2542.01	2624.9	2763.05	2984.1	3133.3
573.5	2369.73	2575.79	2659.78	2799.77	3023.75	3174.94
574	2400.17	2608.88	2693.95	2835.74	3062.6	3215.73
574.5	2428.68	2639.87	2725.95	2869.42	3098.98	3253.93
575	2456.82	2670.45	2757.53	2902.67	3134.88	3291.62
575.5	2481.86	2697.67	2785.64	2932.26	3166.84	3325.18
576	2506.59	2724.56	2813.4	2961.48	3198.39	3358.31
576.5	2529.55	2749.51	2839.17	2988.6	3227.69	3389.07
577	2552.09	2774.01	2864.46	3015.22	3256.44	3419.26
577.5	2573.49	2797.27	2888.49	3040.51	3283.75	3447.94
578	2594.35	2819.94	2911.9	3065.16	3310.37	3475.89
578.5	2614.43	2841.78	2934.44	3088.89	3336	3502.8
579	2633.73	2862.75	2956.1	3111.68	3360.62	3528.65
579.5	2652.39	2883.04	2977.05	3133.74	3384.43	3553.66
580	2669.95	2902.12	2996.76	3154.48	3406.84	3577.18
580.5	2687.05	2920.7	3015.94	3174.68	3428.65	3600.09
581	2702.55	2937.55	3033.34	3192.99	3448.43	3620.85
581.5	2717.75	2954.08	3050.41	3210.96	3467.83	3641.23
582	2730.6	2968.05	3064.83	3226.14	3484.23	3658.44
582.5	2742.92	2981.43	3078.66	3240.69	3499.94	3674.94
583	2751.96	2991.26	3088.8	3251.37	3511.48	3687.06
583.5	2759.52	2999.48	3097.29	3260.3	3521.13	3697.18
584	2763.23	3003.51	3101.46	3264.69	3525.87	3702.16
584.5	2764.95	3005.38	3103.38	3266.72	3528.06	3704.46
585	2763.94	3004.28	3102.24	3265.52	3526.76	3703.1
585.5	2760.18	3000.2	3098.03	3261.08	3521.97	3698.07
586	2754.33	2993.83	3091.46	3254.17	3514.5	3690.22
586.5	2744.73	2983.4	3080.68	3242.83	3502.25	3677.36
587	2733.6	2971.31	3068.2	3229.68	3488.05	3662.46
587.5	2717.74	2954.07	3050.4	3210.94	3467.82	3641.21
588	2701.08	2935.95	3031.69	3191.25	3446.55	3618.88
588.5	2681.46	2914.63	3009.67	3168.07	3421.52	3592.59
589	2661.52	2892.95	2987.29	3144.52	3396.08	3565.88
589.5	2639.7	2869.24	2962.8	3118.74	3368.23	3536.65
590	2617.47	2845.08	2937.85	3092.48	3339.87	3506.87
590.5	2594.24	2819.82	2911.77	3065.02	3310.23	3475.74
591	2570.91	2794.47	2885.59	3037.46	3280.46	3444.48
591.5	2547.46	2768.97	2859.27	3009.75	3250.53	3413.06
592	2524.44	2743.95	2833.43	2982.56	3221.16	3382.22
592.5	2501.74	2719.28	2807.95	2955.74	3192.2	3351.81
593	2479.78	2695.42	2783.31	2929.8	3164.19	3322.4
593.5	2458.12	2671.87	2759	2904.21	3136.54	3293.37
594	2437.57	2649.53	2735.93	2879.92	3110.32	3265.83
594.5	2417.2	2627.39	2713.07	2855.86	3084.33	3238.55
595	2398.84	2607.44	2692.47	2834.17	3060.91	3213.95
595.5	2380.77	2587.79	2672.18	2812.82	3037.85	3189.74
596	2364.3	2569.89	2653.69	2793.35	3016.82	3167.66
596.5	2348.38	2552.59	2635.82	2774.55	2996.51	3146.34
597	2333.8	2536.74	2619.46	2757.33	2977.92	3126.81
597.5	2320.15	2521.91	2604.14	2741.2	2960.5	3108.52
598	2307.69	2508.35	2590.15	2726.47	2944.59	3091.82
598.5	2296.99	2496.72	2578.14	2713.83	2930.94	3077.48
599	2287.56	2486.48	2567.56	2702.69	2918.91	3064.85
599.5	2280.72	2479.04	2559.88	2694.61	2910.18	3055.69
600	2274.86	2472.67	2553.3	2687.69	2902.7	3047.84
600.5	2271.76	2469.3	2549.82	2684.02	2898.74	3043.68
601	2269.11	2466.43	2546.85	2680.9	2895.37	3040.14
601.5	2269.63	2466.99	2547.43	2681.51	2896.03	3040.83
602	2270.71	2468.16	2548.64	2682.78	2897.41	3042.28
602.5	2274.76	2472.56	2553.19	2687.57	2902.58	3047.7
603	2279.82	2478.07	2558.87	2693.55	2909.04	3054.49
603.5	2287.21	2486.1	2567.17	2702.28	2918.47	3064.39
604	2295.32	2494.91	2576.26	2711.86	2928.81	3075.25
604.5	2304.3	2504.67	2586.35	2722.47	2940.27	3087.28
605	2313.8	2515	2597.01	2733.7	2952.39	3100.01
605.5	2323.66	2525.72	2608.08	2745.34	2964.97	3113.22
606	2333.6	2536.52	2619.23	2757.09	2977.66	3126.54
606.5	2343.57	2547.36	2630.43	2768.87	2990.38	3139.9
607	2351.98	2556.51	2639.87	2778.81	3001.11	3151.17
607.5	2360.13	2565.36	2649.01	2788.43	3011.51	3162.08
608	2365.99	2571.73	2655.59	2795.36	3018.99	3169.94
608.5	2371.41	2577.62	2661.67	2801.76	3025.9	3177.2
609	2374.56	2581.05	2665.21	2805.48	3029.92	3181.42
609.5	2376.77	2583.44	2667.69	2808.09	3032.74	3184.38
610	2376.87	2583.56	2667.81	2808.22	3032.87	3184.52
610.5	2375.02	2581.54	2665.72	2806.02	3030.5	3182.03
611	2370.8	2576.96	2660.99	2801.04	3025.12	3176.38
611.5	2364.58	2570.19	2654	2793.69	3017.18	3168.04
612	2357.01	2561.97	2645.51	2784.75	3007.53	3157.91
612.5	2347.45	2551.57	2634.78	2773.45	2995.33	3145.09
613	2337.19	2540.42	2623.26	2761.33	2982.24	3131.35
613.5	2324.83	2526.99	2609.39	2746.73	2966.47	3114.79
614	2312.14	2513.19	2595.14	2731.73	2950.27	3097.78
614.5	2297.27	2497.03	2578.46	2714.17	2931.3	3077.86
615	2282.17	2480.62	2561.51	2696.33	2912.03	3057.63
615.5	2265.97	2463.01	2543.32	2677.18	2891.35	3035.92
616	2249.59	2445.21	2524.94	2657.84	2870.46	3013.99
616.5	2232.86	2427.02	2506.16	2638.07	2849.11	2991.57
617	2216.06	2408.76	2487.3	2618.21	2827.67	2969.05
617.5	2199.17	2390.4	2468.35	2598.26	2806.13	2946.43
618	2182.46	2372.23	2449.59	2578.52	2784.8	2924.04
618.5	2165.85	2354.19	2430.95	2558.9	2763.61	2901.79
619	2149.99	2336.95	2413.15	2540.16	2743.37	2880.54
619.5	2134.38	2319.98	2395.63	2521.72	2723.46	2859.63
620	2119.68	2304	2379.13	2504.35	2704.7	2839.94
620.5	2105.13	2288.19	2362.8	2487.16	2686.14	2820.44
621	2091.66	2273.54	2347.68	2471.24	2668.94	2802.38
621.5	2078.39	2259.12	2332.79	2455.57	2652.02	2784.62
622	2066.11	2245.77	2319	2441.06	2636.34	2768.16
622.5	2054.4	2233.05	2305.86	2427.22	2621.4	2752.47
623	2043.89	2221.62	2294.06	2414.8	2607.98	2738.38
623.5	2034.06	2210.93	2283.03	2403.19	2595.44	2725.21
624	2025	2201.08	2272.86	2392.48	2583.88	2713.07
624.5	2016.93	2192.31	2263.8	2382.95	2573.59	2702.27
625	2009.49	2184.23	2255.45	2374.16	2564.09	2692.29
625.5	2003.47	2177.68	2248.69	2367.05	2556.41	2684.23
626	1997.9	2171.64	2242.45	2360.47	2549.31	2676.78
626.5	1995.14	2168.64	2239.35	2357.21	2545.79	2673.08
627	1992.88	2166.17	2236.81	2354.53	2542.89	2670.04
627.5	1994.49	2167.92	2238.62	2356.44	2544.95	2672.2
628	1996.94	2170.59	2241.37	2359.33	2548.08	2675.48
628.5	2002.95	2177.12	2248.12	2366.44	2555.75	2683.54
629	2010.68	2185.52	2256.78	2375.56	2565.61	2693.89
629.5	2021.79	2197.6	2269.26	2388.7	2579.79	2708.78
630	2036.13	2213.19	2285.36	2405.64	2598.09	2727.99
630.5	2053.99	2232.59	2305.4	2426.73	2620.87	2751.92
631	2077.39	2258.03	2331.67	2454.38	2650.74	2783.27
631.5	2104.16	2287.13	2361.71	2486.02	2684.9	2819.14
632	2136.4	2322.18	2397.9	2524.1	2726.03	2862.33
632.5	2170.3	2359.03	2435.95	2564.16	2769.29	2907.76
633	2210.57	2402.79	2481.14	2611.73	2820.67	2961.7
633.5	2251.82	2447.63	2527.44	2660.47	2873.3	3016.97
634	2299.44	2499.4	2580.9	2716.73	2934.07	3080.78
634.5	2348.63	2552.86	2636.11	2774.85	2996.84	3146.68
635	2404.16	2613.22	2698.43	2840.45	3067.69	3221.07
635.5	2460.96	2674.96	2762.19	2907.56	3140.17	3297.18
636	2520.22	2739.37	2828.7	2977.58	3215.78	3376.57
636.5	2580.64	2805.04	2896.51	3048.96	3292.87	3457.52
637	2642.28	2872.04	2965.69	3121.78	3371.53	3540.1
637.5	2704.57	2939.75	3035.61	3195.38	3451.01	3623.56
638	2767.24	3007.87	3105.96	3269.43	3530.98	3707.53
638.5	2828.81	3074.79	3175.05	3342.16	3609.54	3790.01
639	2890.04	3141.35	3243.79	3414.51	3687.67	3872.06
639.5	2947.43	3203.73	3308.19	3482.31	3760.89	3948.94
640	3004.13	3265.36	3371.84	3549.31	3833.25	4024.91
640.5	3055.83	3321.55	3429.87	3610.39	3899.22	4094.18
641	3106.18	3376.28	3486.37	3669.87	3963.46	4161.63
641.5	3151.31	3425.34	3537.03	3723.19	4021.05	4222.1
642	3193.29	3470.97	3584.16	3772.8	4074.62	4278.35
642.5	3229.43	3510.25	3624.72	3815.49	4120.73	4326.77
643	3259.65	3543.1	3658.63	3851.19	4159.29	4367.25
643.5	3283.81	3569.35	3685.75	3879.73	4190.11	4399.62
644	3301.73	3588.84	3705.87	3900.92	4212.99	4423.64
644.5	3316.13	3604.49	3722.03	3917.93	4231.36	4442.93
645	3322.96	3611.91	3729.69	3925.99	4240.07	4452.08
645.5	3327.68	3617.04	3734.99	3931.57	4246.09	4458.4
646	3323.62	3612.63	3730.43	3926.77	4240.91	4452.96
646.5	3318.04	3606.57	3724.18	3920.18	4233.8	4445.49
647	3301.67	3588.77	3705.8	3900.84	4212.91	4423.55
647.5	3283.95	3569.51	3685.9	3879.9	4190.29	4399.8
648	3261.27	3544.85	3660.45	3853.1	4161.35	4369.42
648.5	3236.9	3518.37	3633.1	3824.31	4130.26	4336.77
649	3209.5	3488.59	3602.34	3791.94	4095.3	4300.06
649.5	3180.47	3457.03	3569.76	3757.65	4058.26	4261.17
650	3149.83	3423.73	3535.37	3721.44	4019.16	4220.12
650.5	3118.35	3389.51	3500.04	3684.25	3978.99	4177.94
651	3086.41	3354.79	3464.19	3646.51	3938.24	4135.15
651.5	3055.75	3321.46	3429.77	3610.29	3899.11	4094.06
652	3025.42	3288.5	3395.74	3574.46	3860.42	4053.44
652.5	2997.7	3258.37	3364.63	3541.71	3825.05	4016.3
653	2970.46	3228.76	3334.04	3509.52	3790.28	3979.8
653.5	2946.6	3202.83	3307.27	3481.33	3759.84	3947.83
654	2923.84	3178.09	3281.73	3454.45	3730.8	3917.34
654.5	2904.95	3157.55	3260.52	3432.12	3706.69	3892.03
655	2888.52	3139.7	3242.08	3412.71	3685.73	3870.02
655.5	2876.37	3126.48	3228.44	3398.35	3670.22	3853.73
656	2866.84	3116.13	3217.74	3387.09	3658.06	3840.96
656.5	2859.83	3108.51	3209.87	3378.81	3649.12	3831.57
657	2856.08	3104.44	3205.67	3374.39	3644.34	3826.56
657.5	2854.06	3102.24	3203.4	3372	3641.76	3823.85
658	2855.85	3104.19	3205.41	3374.12	3644.05	3826.25
658.5	2858.6	3107.18	3208.5	3377.37	3647.56	3829.94
659	2866.72	3116	3217.61	3386.96	3657.92	3840.81
659.5	2875.47	3125.52	3227.44	3397.3	3669.08	3852.54
660	2887.46	3138.55	3240.89	3411.46	3684.38	3868.6
660.5	2900.07	3152.25	3255.04	3426.36	3700.46	3885.49
661	2914.74	3168.19	3271.5	3443.69	3719.18	3905.14
661.5	2930.17	3184.97	3288.83	3461.92	3738.88	3925.82
662	2946.89	3203.14	3307.59	3481.67	3760.2	3948.21
662.5	2964.3	3222.06	3327.13	3502.24	3782.42	3971.54
663	2982.35	3241.69	3347.39	3523.57	3805.46	3995.73
663.5	3000.3	3261.19	3367.54	3544.78	3828.36	4019.78
664	3018.19	3280.64	3387.62	3565.91	3851.19	4043.75
664.5	3035.2	3299.13	3406.71	3586.01	3872.89	4066.53
665	3051.99	3317.38	3425.56	3605.85	3894.32	4089.03
665.5	3067.16	3333.87	3442.58	3623.77	3913.67	4109.35
666	3082.02	3350.02	3459.26	3641.32	3932.63	4129.26
666.5	3094.72	3363.83	3473.52	3656.33	3948.84	4146.28
667	3106.44	3376.57	3486.67	3670.18	3963.8	4161.99
667.5	3115.04	3385.91	3496.32	3680.34	3974.76	4173.5
668	3122.4	3393.91	3504.58	3689.03	3984.16	4183.36
668.5	3127.76	3399.74	3510.6	3695.37	3991	4190.55
669	3131.44	3403.73	3514.73	3699.71	3995.69	4195.47
669.5	3133.59	3406.07	3517.14	3702.25	3998.43	4198.36
670	3133.62	3406.11	3517.18	3702.29	3998.48	4198.4
670.5	3132.61	3405.01	3516.05	3701.1	3997.19	4197.05
671	3128.55	3400.6	3511.49	3696.31	3992.01	4191.61
671.5	3123.8	3395.43	3506.15	3690.69	3985.94	4185.24
672	3116.18	3387.15	3497.6	3681.68	3976.22	4175.03
672.5	3108.19	3378.46	3488.63	3672.24	3966.02	4164.32
673	3098.05	3367.44	3477.25	3660.26	3953.08	4150.74
673.5	3087.36	3355.83	3465.26	3647.64	3939.45	4136.42
674	3075.01	3342.4	3451.39	3633.04	3923.69	4119.87
674.5	3061.79	3328.03	3436.55	3617.42	3906.82	4102.16
675	3047.21	3312.19	3420.19	3600.2	3888.22	4082.63
675.5	3031.44	3295.05	3402.49	3581.57	3868.1	4061.5
676	3014.63	3276.77	3383.62	3561.71	3846.64	4038.98
676.5	2996.91	3257.51	3363.73	3540.77	3824.03	4015.24
677	2978.76	3237.78	3343.36	3519.33	3800.88	3990.92
677.5	2959.77	3217.14	3322.05	3496.89	3776.65	3965.48
678	2940.6	3196.3	3300.53	3474.24	3752.18	3939.79
678.5	2920.76	3174.74	3278.27	3450.81	3726.87	3913.21
679	2900.9	3153.15	3255.97	3427.33	3701.52	3886.6
679.5	2880.97	3131.48	3233.6	3403.79	3676.09	3859.89
680	2861.23	3110.03	3211.44	3380.47	3650.91	3833.45
680.5	2842.06	3089.19	3189.92	3357.82	3626.44	3807.76
681	2823.35	3068.86	3168.93	3335.72	3602.58	3782.7
681.5	2805.36	3049.3	3148.74	3314.46	3579.62	3758.6
682	2788.22	3030.67	3129.5	3294.21	3557.74	3735.63
682.5	2771.79	3012.82	3111.06	3274.8	3536.79	3713.63
683	2756.95	2996.69	3094.41	3257.27	3517.85	3693.75
683.5	2742.84	2981.35	3078.56	3240.59	3499.84	3674.83
684	2731.21	2968.71	3065.51	3226.86	3485	3659.25
684.5	2720.09	2956.62	3053.03	3213.72	3470.82	3644.36
685	2711.42	2947.19	3043.3	3203.47	3459.75	3632.74
685.5	2703.1	2938.15	3033.96	3193.64	3449.13	3621.59
686	2696.97	2931.49	3027.08	3186.4	3441.31	3613.38
686.5	2691.47	2925.52	3020.91	3179.91	3434.3	3606.02
687	2687.76	2921.48	3016.74	3175.52	3429.56	3601.04
687.5	2685.2	2918.7	3013.87	3172.5	3426.3	3597.61
688	2684.34	2917.76	3012.91	3171.48	3425.2	3596.46
688.5	2684.35	2917.77	3012.91	3171.49	3425.2	3596.46
689	2685.05	2918.53	3013.7	3172.32	3426.11	3597.41
689.5	2686.49	2920.1	3015.32	3174.02	3427.94	3599.34
690	2688.25	2922.01	3017.3	3176.1	3430.19	3601.7
690.5	2690.53	2924.49	3019.85	3178.79	3433.09	3604.75
691	2692.9	2927.07	3022.52	3181.6	3436.12	3607.93
691.5	2695.28	2929.65	3025.18	3184.4	3439.15	3611.11
692	2697.55	2932.12	3027.73	3187.08	3442.05	3614.15
692.5	2699.1	2933.81	3029.48	3188.92	3444.04	3616.24
693	2700.4	2935.22	3030.93	3190.45	3445.69	3617.98
693.5	2701	2935.87	3031.61	3191.16	3446.46	3618.78
694	2701.2	2936.08	3031.83	3191.4	3446.71	3619.04
694.5	2700.82	2935.68	3031.4	3190.95	3446.23	3618.54
695	2699.94	2934.72	3030.42	3189.91	3445.11	3617.36
695.5	2698.67	2933.33	3028.99	3188.41	3443.48	3615.65
696	2697.12	2931.66	3027.25	3186.58	3441.51	3613.58
696.5	2695.47	2929.85	3025.39	3184.62	3439.39	3611.36
697	2694.45	2928.76	3024.26	3183.43	3438.1	3610.01
697.5	2693.56	2927.78	3023.25	3182.37	3436.96	3608.81
698	2694.1	2928.37	3023.86	3183.01	3437.65	3609.53
698.5	2694.93	2929.27	3024.79	3183.99	3438.71	3610.65
699	2697.57	2932.14	3027.75	3187.11	3442.08	3614.18
699.5	2701.14	2936.02	3031.76	3191.33	3446.64	3618.97
700	2707.14	2942.55	3038.5	3198.42	3454.29	3627.01
700.5	2714.74	2950.81	3047.03	3207.4	3463.99	3637.19
701	2724.52	2961.44	3058.01	3218.96	3476.47	3650.3
701.5	2735.93	2973.83	3070.8	3232.43	3491.02	3665.57
702	2748.56	2987.57	3084.99	3247.36	3507.15	3682.5
702.5	2762.9	3003.15	3101.08	3264.29	3525.44	3701.71
703	2777.92	3019.48	3117.94	3282.04	3544.61	3721.84
703.5	2794.48	3037.48	3136.52	3301.6	3565.73	3744.02
704	2811.3	3055.76	3155.4	3321.47	3587.19	3766.55
704.5	2828.75	3074.73	3174.99	3342.1	3609.47	3789.94
705	2846.09	3093.58	3194.46	3362.59	3631.59	3813.17
705.5	2862.74	3111.67	3213.14	3382.25	3652.83	3835.47
706	2879	3129.35	3231.39	3401.46	3673.58	3857.26
706.5	2894.31	3145.99	3248.58	3419.56	3693.12	3877.78
707	2908.88	3161.83	3264.93	3436.77	3711.71	3897.3
707.5	2922.47	3176.6	3280.18	3452.82	3729.05	3915.5
708	2934.72	3189.91	3293.93	3467.3	3744.68	3931.91
708.5	2945.98	3202.15	3306.57	3480.6	3759.05	3947
709	2955.81	3212.84	3317.61	3492.22	3771.59	3960.17
709.5	2965.08	3222.91	3328.01	3503.17	3783.42	3972.59
710	2973.33	3231.88	3337.27	3512.92	3793.95	3983.65
710.5	2981.41	3240.67	3346.34	3522.47	3804.26	3994.48
711	2988.67	3248.56	3354.49	3531.04	3813.52	4004.2
711.5	2995.86	3256.36	3362.55	3539.53	3822.69	4013.82
712	3002.63	3263.73	3370.16	3547.53	3831.33	4022.9
712.5	3009.34	3271.02	3377.68	3555.45	3839.89	4031.88
713	3015.87	3278.12	3385.02	3563.18	3848.23	4040.64
713.5	3022.3	3285.11	3392.24	3570.77	3856.44	4049.26
714	3028.59	3291.95	3399.3	3578.21	3864.46	4057.69
714.5	3034.6	3298.48	3406.04	3585.3	3872.13	4065.73
715	3040.4	3304.79	3412.55	3592.16	3879.53	4073.51
715.5	3045.65	3310.49	3418.44	3598.36	3886.23	4080.54
716	3050.69	3315.97	3424.1	3604.31	3892.66	4087.29
716.5	3054.5	3320.11	3428.38	3608.82	3897.52	4092.4
717	3058.1	3324.02	3432.41	3613.07	3902.11	4097.22
717.5	3059.64	3325.7	3434.14	3614.89	3904.08	4099.28
718	3060.86	3327.02	3435.51	3616.33	3905.64	4100.92
718.5	3060.38	3326.5	3434.97	3615.76	3905.02	4100.27
719	3059.24	3325.26	3433.69	3614.41	3903.56	4098.74
719.5	3056.57	3322.36	3430.69	3611.26	3900.16	4095.17
720	3052.86	3318.33	3426.54	3606.88	3895.43	4090.2
720.5	3047.87	3312.91	3420.94	3600.98	3889.06	4083.52
721	3040.89	3305.32	3413.1	3592.74	3880.15	4074.16
721.5	3032.53	3296.23	3403.71	3582.86	3869.48	4062.96
722	3022.13	3284.92	3392.04	3570.57	3856.21	4049.02
722.5	3010.99	3272.82	3379.54	3557.41	3842	4034.1
723	2997.34	3257.98	3364.22	3541.28	3824.59	4015.82
723.5	2983.28	3242.69	3348.43	3524.66	3806.64	3996.97
724	2966.24	3224.18	3329.31	3504.54	3784.9	3974.15
724.5	2948.59	3204.99	3309.5	3483.68	3762.38	3950.5
725	2927.84	3182.43	3286.21	3459.16	3735.9	3922.69
725.5	2905.76	3158.43	3261.42	3433.08	3707.72	3893.11
726	2880.72	3131.22	3233.33	3403.5	3675.78	3859.57
726.5	2854.17	3102.36	3203.53	3372.13	3641.91	3824
727	2825.8	3071.53	3171.68	3338.62	3605.7	3785.99
727.5	2795.57	3038.66	3137.75	3302.89	3567.12	3745.48
728	2764.08	3004.43	3102.41	3265.69	3526.95	3703.29
728.5	2730.51	2967.94	3064.72	3226.02	3484.11	3658.31
729	2696.21	2930.66	3026.23	3185.5	3440.34	3612.36
729.5	2659.49	2890.75	2985.01	3142.12	3393.49	3563.16
730	2622.42	2850.46	2943.41	3098.32	3346.19	3513.5
730.5	2584.23	2808.94	2900.54	3053.2	3297.46	3462.33
731	2545.97	2767.36	2857.6	3008	3248.64	3411.08
731.5	2507.43	2725.47	2814.34	2962.47	3199.46	3359.44
732	2468.97	2683.67	2771.18	2917.03	3150.39	3307.91
732.5	2430.7	2642.06	2728.22	2871.81	3101.55	3256.63
733	2392.9	2600.98	2685.79	2827.15	3053.32	3205.99
733.5	2355.66	2560.5	2643.99	2783.15	3005.8	3156.09
734	2319.82	2521.54	2603.77	2740.81	2960.07	3108.08
734.5	2284.89	2483.57	2564.56	2699.53	2915.5	3061.27
735	2251.76	2447.57	2527.38	2660.4	2873.23	3016.9
735.5	2219.24	2412.22	2490.88	2621.98	2831.74	2973.33
736	2189.23	2379.6	2457.19	2586.52	2793.44	2933.11
736.5	2159.63	2347.42	2423.97	2551.55	2755.67	2893.45
737	2133.08	2318.56	2394.17	2520.18	2721.79	2857.88
737.5	2107.36	2290.61	2365.3	2489.79	2688.97	2823.42
738	2085.36	2266.69	2340.61	2463.8	2660.9	2793.94
738.5	2064.87	2244.43	2317.61	2439.59	2634.76	2766.5
739	2047.51	2225.56	2298.13	2419.08	2612.61	2743.24
739.5	2032.13	2208.84	2280.87	2400.91	2592.99	2722.64
740	2018.99	2194.55	2266.11	2385.38	2576.21	2705.02
740.5	2008.4	2183.05	2254.23	2372.88	2562.71	2690.84
741	1999.43	2173.3	2244.16	2362.28	2551.26	2678.82
741.5	1993.58	2166.93	2237.59	2355.36	2543.79	2670.98
742	1988.71	2161.64	2232.13	2349.61	2537.58	2664.46
742.5	1987.97	2160.83	2231.3	2348.73	2536.63	2663.46
743	1987.77	2160.62	2231.07	2348.5	2536.38	2663.2
743.5	1989.7	2162.72	2233.24	2350.78	2538.84	2665.79
744	1991.9	2165.11	2235.71	2353.38	2541.65	2668.73
744.5	1995.24	2168.74	2239.46	2357.32	2545.91	2673.2
745	1998.77	2172.58	2243.43	2361.5	2550.42	2677.94
745.5	2002.7	2176.85	2247.84	2366.14	2555.43	2683.21
746	2006.41	2180.88	2251.99	2370.52	2560.16	2688.17
746.5	2009.86	2184.64	2255.87	2374.6	2564.57	2692.8
747	2012.35	2187.33	2258.66	2377.54	2567.74	2696.13
747.5	2014.23	2189.39	2260.78	2379.77	2570.15	2698.66
748	2014.94	2190.15	2261.57	2380.6	2571.05	2699.6
748.5	2015.28	2190.52	2261.95	2381	2571.48	2700.06
749	2014.29	2189.44	2260.84	2379.83	2570.21	2698.72
749.5	2013.09	2188.14	2259.5	2378.42	2568.69	2697.12
750	2010.71	2185.55	2256.82	2375.6	2565.65	2693.93
750.5	2008.18	2182.8	2253.98	2372.61	2562.42	2690.54
751	2005.04	2179.39	2250.46	2368.91	2558.42	2686.34
751.5	2002.03	2176.12	2247.08	2365.34	2554.57	2682.3
752	1999.24	2173.08	2243.95	2362.05	2551.01	2678.56
752.5	1996.87	2170.51	2241.29	2359.25	2547.99	2675.39
753	1994.95	2168.42	2239.13	2356.98	2545.54	2672.81
753.5	1993.81	2167.19	2237.86	2355.64	2544.09	2671.29
754	1993.14	2166.46	2237.1	2354.85	2543.23	2670.4
754.5	1993.77	2167.15	2237.81	2355.59	2544.04	2671.24
755	1994.78	2168.24	2238.95	2356.79	2545.33	2672.6
755.5	1997.8	2171.53	2242.34	2360.35	2549.18	2676.64
756	2001.1	2175.1	2246.03	2364.24	2553.38	2681.05
756.5	2005.78	2180.19	2251.28	2369.77	2559.36	2687.32
757	2010.72	2185.57	2256.83	2375.62	2565.66	2693.95
757.5	2016.68	2192.05	2263.53	2382.66	2573.27	2701.94
758	2023.02	2198.93	2270.64	2390.14	2581.36	2710.42
758.5	2030.05	2206.58	2278.53	2398.45	2590.33	2719.85
759	2037.56	2214.74	2286.96	2407.33	2599.91	2729.91
759.5	2045.56	2223.44	2295.94	2416.78	2610.12	2740.63
760	2054.02	2232.63	2305.44	2426.78	2620.92	2751.96
760.5	2062.74	2242.11	2315.22	2437.07	2632.04	2763.64
761	2071.9	2252.07	2325.5	2447.9	2643.73	2775.92
761.5	2081.19	2262.16	2335.93	2458.87	2655.58	2788.36
762	2091.01	2272.84	2346.96	2470.48	2668.12	2801.52
762.5	2100.93	2283.62	2358.08	2482.19	2680.77	2814.81
763	2111.43	2295.03	2369.87	2494.6	2694.16	2828.87
763.5	2122.13	2306.67	2381.88	2507.25	2707.83	2843.22
764	2133.61	2319.14	2394.77	2520.81	2722.47	2858.59
764.5	2145.41	2331.97	2408.01	2534.75	2737.53	2874.4
765	2157.78	2345.42	2421.9	2549.37	2753.32	2890.98
765.5	2170.62	2359.37	2436.31	2564.53	2769.7	2908.18
766	2183.92	2373.83	2451.23	2580.25	2786.66	2926
766.5	2197.85	2388.96	2466.86	2596.7	2804.43	2944.66
767	2212.11	2404.47	2482.88	2613.56	2822.64	2963.77
767.5	2227.25	2420.92	2499.86	2631.43	2841.95	2984.05
768	2242.6	2437.61	2517.1	2649.58	2861.54	3004.62
768.5	2259.16	2455.6	2535.68	2669.13	2882.66	3026.8
769	2275.85	2473.76	2554.42	2688.86	2903.97	3049.17
769.5	2293.32	2492.74	2574.03	2709.5	2926.26	3072.57
770	2310.92	2511.87	2593.78	2730.29	2948.72	3096.15
770.5	2329	2531.52	2614.07	2751.65	2971.78	3120.37
771	2347.18	2551.29	2634.48	2773.14	2994.99	3144.74
771.5	2365.57	2571.27	2655.12	2794.86	3018.45	3169.37
772	2383.82	2591.11	2675.6	2816.43	3041.74	3193.83
772.5	2401.94	2610.8	2695.94	2837.83	3064.86	3218.1
773	2419.18	2629.54	2715.29	2858.2	3086.85	3241.19
773.5	2435.95	2647.77	2734.11	2878.01	3108.25	3263.67
774	2451.13	2664.27	2751.15	2895.95	3127.62	3284.01
774.5	2465.91	2680.34	2767.74	2913.41	3146.48	3303.81
775	2478.2	2693.7	2781.54	2927.93	3162.17	3320.27
775.5	2490.06	2706.59	2794.85	2941.94	3177.3	3336.16
776	2498.95	2716.25	2804.83	2952.45	3188.64	3348.08
776.5	2506.66	2724.63	2813.48	2961.56	3198.48	3358.4
777	2510.42	2728.72	2817.7	2966	3203.28	3363.44
777.5	2512.52	2731	2820.06	2968.48	3205.96	3366.26
778	2511.85	2730.27	2819.3	2967.68	3205.1	3365.35
778.5	2509.11	2727.29	2816.23	2964.45	3201.61	3361.69
779	2504.46	2722.24	2811.01	2958.95	3195.67	3355.45
779.5	2497.4	2714.56	2803.08	2950.61	3186.66	3345.99
780	2489.1	2705.55	2793.77	2940.81	3176.08	3334.88
780.5	2478.17	2693.66	2781.5	2927.9	3162.13	3320.23
781	2466.61	2681.09	2768.52	2914.23	3147.37	3304.74
781.5	2452.39	2665.64	2752.56	2897.43	3129.23	3285.69
782	2437.93	2649.92	2736.33	2880.35	3110.78	3266.32
782.5	2422.48	2633.13	2719	2862.1	3091.07	3245.62
783	2406.91	2616.21	2701.52	2843.71	3071.21	3224.77
783.5	2390.96	2598.87	2683.62	2824.86	3050.85	3203.39
784	2375.01	2581.54	2665.72	2806.02	3030.5	3182.02
784.5	2359.08	2564.22	2647.83	2787.19	3010.17	3160.68
785	2343.48	2547.26	2630.32	2768.76	2990.26	3139.77
785.5	2328.18	2530.63	2613.15	2750.68	2970.74	3119.27
786	2313.75	2514.94	2596.95	2733.63	2952.32	3099.94
786.5	2299.75	2499.72	2581.24	2717.09	2934.46	3081.18
787	2286.95	2485.81	2566.87	2701.97	2918.13	3064.03
787.5	2274.42	2472.2	2552.81	2687.17	2902.14	3047.25
788	2263.65	2460.49	2540.72	2674.45	2888.4	3032.82
788.5	2253.19	2449.12	2528.98	2662.08	2875.05	3018.8
789	2244.72	2439.92	2519.48	2652.08	2864.25	3007.46
789.5	2237.15	2431.68	2510.98	2643.14	2854.59	2997.32
790	2232.29	2426.41	2505.53	2637.4	2848.39	2990.81
790.5	2229.1	2422.93	2501.94	2633.62	2844.31	2986.53
791	2228.49	2422.27	2501.26	2632.91	2843.54	2985.72
791.5	2230.24	2424.17	2503.22	2634.97	2845.77	2988.06
792	2234.03	2428.3	2507.48	2639.45	2850.61	2993.14
792.5	2241.09	2435.97	2515.41	2647.8	2859.62	3002.6
793	2249.7	2445.33	2525.07	2657.96	2870.6	3014.13
793.5	2262.53	2459.27	2539.46	2673.12	2886.97	3031.32
794	2276.27	2474.2	2554.88	2689.35	2904.5	3049.73
794.5	2296.71	2496.42	2577.82	2713.5	2930.58	3077.11
795	2317.92	2519.48	2601.64	2738.57	2957.65	3105.53
795.5	2343.52	2547.31	2630.37	2768.81	2990.32	3139.83
796	2370.2	2576.31	2660.32	2800.34	3024.36	3175.58
796.5	2400.06	2608.76	2693.82	2835.6	3062.45	3215.58
797	2431.38	2642.81	2728.99	2872.62	3102.43	3257.55
797.5	2464.94	2679.28	2766.65	2912.26	3145.24	3302.5
798	2500.24	2717.65	2806.27	2953.97	3190.29	3349.8
798.5	2537.02	2757.63	2847.56	2997.43	3237.22	3399.08
799	2575.83	2799.81	2891.11	3043.27	3286.73	3451.07
799.5	2615.55	2842.99	2935.69	3090.21	3337.42	3504.29
800	2656.76	2887.78	2981.95	3138.89	3390.01	3559.51
800.5	2698.28	2932.91	3028.55	3187.94	3442.98	3615.13
801	2741.43	2979.81	3076.98	3238.93	3498.04	3672.94
801.5	2784.81	3026.97	3125.68	3290.19	3553.4	3731.07
802	2829.64	3075.69	3175.99	3343.15	3610.6	3791.13
802.5	2874.97	3124.96	3226.86	3396.7	3668.44	3851.86
803	2921.7	3175.76	3279.32	3451.91	3728.07	3914.47
803.5	2969.28	3227.48	3332.73	3508.13	3788.78	3978.22
804	3018.1	3280.54	3387.52	3565.81	3851.07	4043.63
804.5	3067.73	3334.49	3443.22	3624.45	3914.4	4110.12
805	3118.03	3389.16	3499.67	3683.87	3978.58	4177.51
805.5	3169.08	3444.65	3556.97	3744.18	4043.72	4245.9
806	3220.46	3500.5	3614.64	3804.89	4109.28	4314.74
806.5	3272.33	3556.88	3672.86	3866.17	4175.46	4384.24
807	3324.29	3613.36	3731.18	3927.56	4241.77	4453.86
807.5	3375.83	3669.38	3789.03	3988.46	4307.53	4522.91
808	3427.13	3725.14	3846.61	4049.06	4372.99	4591.63
808.5	3476.79	3779.12	3902.35	4107.74	4436.36	4658.18
809	3525.78	3832.37	3957.34	4165.62	4498.87	4723.81
809.5	3572.94	3883.63	4010.27	4221.34	4559.04	4787
810	3618.87	3933.55	4061.82	4275.6	4617.65	4848.53
810.5	3663.05	3981.57	4111.41	4327.8	4674.02	4907.72
811	3705.39	4027.6	4158.93	4377.82	4728.05	4964.45
811.5	3746.28	4072.04	4204.83	4426.13	4780.22	5019.24
812	3784.4	4113.48	4247.61	4471.17	4828.86	5070.31
812.5	3821.34	4153.63	4289.08	4514.82	4876	5119.8
813	3856.47	4191.82	4328.51	4556.32	4920.83	5166.87
813.5	3891.27	4229.65	4367.57	4597.44	4965.24	5213.5
814	3925.37	4266.71	4405.84	4637.73	5008.75	5259.18
814.5	3959.54	4303.85	4444.19	4678.09	5052.34	5304.96
815	3994.18	4341.5	4483.07	4719.02	5096.55	5351.37
815.5	4029.36	4379.74	4522.55	4760.58	5141.43	5398.5
816	4065.9	4419.46	4563.57	4803.76	5188.06	5447.47
816.5	4104.6	4461.52	4607	4849.48	5237.44	5499.31
817	4146.23	4506.77	4653.73	4898.66	5290.55	5555.08
817.5	4190.67	4555.08	4703.61	4951.17	5347.27	5614.63
818	4237.28	4605.73	4755.92	5006.23	5406.73	5677.07
818.5	4287.36	4660.17	4812.14	5065.41	5470.64	5744.17
819	4338.86	4716.15	4869.94	5126.25	5536.36	5813.17
819.5	4394.15	4776.25	4932	5191.58	5606.9	5887.25
820	4450.08	4837.05	4994.78	5257.66	5678.27	5962.19
820.5	4509.56	4901.7	5061.54	5327.93	5754.17	6041.88
821	4569.12	4966.44	5128.39	5398.3	5830.17	6121.68
821.5	4629.14	5031.67	5195.75	5469.21	5906.75	6202.08
822	4688.13	5095.8	5261.96	5538.91	5982.02	6281.12
822.5	4744.59	5157.16	5325.33	5605.61	6054.06	6356.76
823	4798.17	5215.4	5385.47	5668.91	6122.43	6428.55
823.5	4847.95	5269.51	5441.34	5727.73	6185.95	6495.25
824	4892.09	5317.49	5490.88	5779.88	6242.27	6554.38
824.5	4932.05	5360.92	5535.73	5827.09	6293.25	6607.92
825	4961.3	5392.71	5568.56	5861.64	6330.58	6647.1
825.5	4986.35	5419.94	5596.68	5891.24	6362.54	6680.67
826	4992.53	5426.67	5603.62	5898.55	6370.43	6688.95
826.5	4995.58	5429.97	5607.04	5902.15	6374.32	6693.03
827	4978.84	5411.78	5588.25	5882.37	6352.96	6670.6
827.5	4959	5390.21	5565.98	5858.93	6327.64	6644.02
828	4921.68	5349.65	5524.09	5814.83	6280.02	6594.02
828.5	4878.28	5302.48	5475.38	5763.56	6224.65	6535.88
829	4820.33	5239.49	5410.35	5695.1	6150.71	6458.24
829.5	4752.52	5165.78	5334.23	5614.98	6064.18	6367.38
830	4672.06	5078.33	5243.93	5519.92	5961.52	6259.59
830.5	4580.36	4978.66	5141	5411.58	5844.51	6136.74
831	4480.6	4870.22	5029.03	5293.72	5717.21	6003.07
831.5	4372.03	4752.21	4907.18	5165.45	5578.68	5857.62
832	4260.15	4630.6	4781.6	5033.26	5435.93	5707.72
832.5	4140.76	4500.83	4647.59	4892.21	5283.58	5547.76
833	4020.18	4369.76	4512.25	4749.74	5129.72	5386.2
833.5	3894.65	4233.32	4371.36	4601.43	4969.54	5218.02
834	3769.06	4096.81	4230.4	4453.05	4809.29	5049.76
834.5	3643.16	3959.96	4089.08	4304.3	4648.64	4881.08
835	3518.84	3824.82	3949.55	4157.42	4490.01	4714.51
835.5	3398.17	3693.66	3814.1	4014.85	4336.03	4552.84
836	3280.86	3566.15	3682.44	3876.25	4186.35	4395.67
836.5	3167.72	3443.17	3555.45	3742.58	4041.98	4244.08
837	3060.09	3326.19	3434.65	3615.42	3904.66	4099.89
837.5	2956.3	3213.37	3318.15	3492.79	3772.21	3960.82
838	2860.39	3109.12	3210.5	3379.47	3649.83	3832.32
838.5	2767.33	3007.96	3106.05	3269.53	3531.09	3707.64
839	2686.92	2920.57	3015.8	3174.53	3428.49	3599.92
839.5	2608.56	2835.39	2927.85	3081.95	3328.5	3494.93
840	2542.75	2763.86	2853.99	3004.2	3244.53	3406.76
840.5	2478.76	2694.31	2782.16	2928.59	3162.88	3321.02
841	2423.87	2634.64	2720.55	2863.74	3092.84	3247.48
841.5	2372.13	2578.4	2662.48	2802.61	3026.82	3178.16
842	2327.38	2529.76	2612.26	2749.74	2969.72	3118.21
842.5	2286.85	2485.7	2566.76	2701.85	2918	3063.9
843	2251.36	2447.13	2526.93	2659.93	2872.72	3016.36
843.5	2221.83	2415.03	2493.78	2625.04	2835.04	2976.79
844	2196.29	2387.27	2465.12	2594.86	2802.45	2942.57
844.5	2175.78	2364.98	2442.1	2570.63	2776.28	2915.09
845	2157.02	2344.58	2421.04	2548.46	2752.34	2889.96
845.5	2142.92	2329.26	2405.22	2531.81	2734.35	2871.07
846	2129.56	2314.74	2390.22	2516.02	2717.3	2853.16
846.5	2120.46	2304.85	2380.01	2505.27	2705.7	2840.98
847	2112	2295.65	2370.51	2495.27	2694.9	2829.64
847.5	2106.51	2289.69	2364.35	2488.79	2687.89	2822.29
848	2102.11	2284.9	2359.41	2483.59	2682.27	2816.39
848.5	2100.03	2282.64	2357.08	2481.14	2679.63	2813.61
849	2098.86	2281.37	2355.76	2479.75	2678.13	2812.04
849.5	2098.74	2281.23	2355.62	2479.6	2677.97	2811.87
850	2099.52	2282.09	2356.5	2480.53	2678.97	2812.92
850.5	2100.9	2283.59	2358.05	2482.16	2680.73	2814.77
851	2103.22	2286.11	2360.66	2484.91	2683.7	2817.88
851.5	2105.86	2288.98	2363.62	2488.02	2687.07	2821.42
852	2109.49	2292.93	2367.7	2492.31	2691.7	2826.28
852.5	2113.29	2297.06	2371.96	2496.8	2696.55	2831.37
853	2118.51	2302.73	2377.82	2502.96	2703.2	2838.36
853.5	2123.97	2308.67	2383.95	2509.42	2710.17	2845.68
854	2130.56	2315.83	2391.34	2517.2	2718.58	2854.51
854.5	2137.68	2323.56	2399.33	2525.61	2727.66	2864.04
855	2145.88	2332.47	2408.53	2535.3	2738.12	2875.03
855.5	2154.96	2342.35	2418.73	2546.03	2749.72	2887.2
856	2165.05	2353.32	2430.06	2557.96	2762.59	2900.72
856.5	2176.49	2365.75	2442.89	2571.47	2777.18	2916.04
857	2188.77	2379.09	2456.67	2585.97	2792.85	2932.49
857.5	2203.67	2395.29	2473.4	2603.58	2811.86	2952.45
858	2219.4	2412.39	2491.06	2622.16	2831.94	2973.53
858.5	2237.67	2432.25	2511.57	2643.76	2855.26	2998.02
859	2256.35	2452.56	2532.53	2665.82	2879.09	3023.04
859.5	2277.65	2475.7	2556.43	2690.98	2906.26	3051.58
860	2299.43	2499.38	2580.88	2716.72	2934.06	3080.76
860.5	2323.28	2525.31	2607.66	2744.9	2964.49	3112.72
861	2347.89	2552.06	2635.28	2773.98	2995.89	3145.69
861.5	2374.01	2580.44	2664.59	2804.83	3029.21	3180.67
862	2400.98	2609.76	2694.86	2836.7	3063.63	3216.82
862.5	2428.9	2640.11	2726.2	2869.68	3099.26	3254.22
863	2456.92	2670.57	2757.65	2902.79	3135.01	3291.77
863.5	2485.01	2701.1	2789.18	2935.98	3170.85	3329.4
864	2512.53	2731.01	2820.06	2968.49	3205.97	3366.27
864.5	2539.88	2760.74	2850.76	3000.8	3240.86	3402.91
865	2565.74	2788.84	2879.79	3031.35	3273.86	3437.55
865.5	2591.31	2816.64	2908.49	3061.57	3306.49	3471.82
866	2614.45	2841.8	2934.46	3088.91	3336.02	3502.82
866.5	2636.65	2865.93	2959.38	3115.14	3364.35	3532.57
867	2655.06	2885.94	2980.04	3136.89	3387.84	3557.23
867.5	2672.03	2904.38	2999.09	3156.94	3409.49	3579.97
868	2686.24	2919.83	3015.04	3173.72	3427.62	3599
868.5	2698.36	2933	3028.64	3188.04	3443.08	3615.24
869	2708.27	2943.77	3039.77	3199.75	3455.74	3628.52
869.5	2715.51	2951.65	3047.9	3208.31	3464.98	3638.23
870	2721.19	2957.82	3054.27	3215.02	3472.22	3645.83
870.5	2723.7	2960.55	3057.09	3217.98	3475.42	3649.19
871	2725.29	2962.27	3058.87	3219.86	3477.45	3651.33
871.5	2722.79	2959.56	3056.07	3216.91	3474.26	3647.98
872	2719.77	2956.27	3052.67	3213.34	3470.4	3643.92
872.5	2714.27	2950.3	3046.5	3206.84	3463.39	3636.56
873	2708.34	2943.84	3039.84	3199.83	3455.82	3628.61
873.5	2700.7	2935.54	3031.26	3190.8	3446.07	3618.37
874	2692.46	2926.59	3022.02	3181.08	3435.56	3607.34
874.5	2683.13	2916.44	3011.55	3170.05	3423.65	3594.83
875	2673.15	2905.6	3000.35	3158.26	3410.92	3581.47
875.5	2662.52	2894.04	2988.41	3145.7	3397.35	3567.22
876	2651.21	2881.75	2975.72	3132.34	3382.92	3552.07
876.5	2639.52	2869.04	2962.59	3118.52	3368	3536.4
877	2627.5	2855.98	2949.11	3104.32	3352.67	3520.3
877.5	2615.39	2842.82	2935.52	3090.02	3337.22	3504.08
878	2603.15	2829.51	2921.78	3075.56	3321.6	3487.68
878.5	2590.91	2816.21	2908.04	3061.09	3305.98	3471.28
879	2578.8	2803.04	2894.45	3046.79	3290.53	3455.06
879.5	2566.79	2789.99	2880.97	3032.6	3275.2	3438.96
880	2555.14	2777.33	2867.89	3018.83	3260.34	3423.36
880.5	2543.96	2765.18	2855.34	3005.63	3246.08	3408.38
881	2533.63	2753.94	2843.74	2993.41	3232.89	3394.53
881.5	2524.08	2743.56	2833.03	2982.13	3220.7	3381.74
882	2515.31	2734.03	2823.18	2971.77	3209.51	3369.99
882.5	2507.79	2725.85	2814.74	2962.88	3199.92	3359.91
883	2500.95	2718.42	2807.06	2954.8	3191.19	3350.75
883.5	2495.9	2712.94	2801.4	2948.84	3184.75	3343.99
884	2491.33	2707.97	2796.27	2943.45	3178.92	3337.87
884.5	2489.18	2705.63	2793.85	2940.9	3176.17	3334.98
885	2487.5	2703.8	2791.97	2938.91	3174.03	3332.73
885.5	2489.38	2705.85	2794.08	2941.14	3176.43	3335.25
886	2491.98	2708.68	2797	2944.21	3179.75	3338.74
886.5	2497.07	2714.21	2802.72	2950.23	3186.25	3345.56
887	2503.38	2721.06	2809.79	2957.68	3194.29	3354
887.5	2511.77	2730.18	2819.21	2967.59	3205	3365.24
888	2521.89	2741.18	2830.57	2979.54	3217.91	3378.8
888.5	2533.66	2753.98	2843.78	2993.45	3232.93	3394.58
889	2547.69	2769.23	2859.53	3010.03	3250.84	3413.38
889.5	2562.91	2785.78	2876.62	3028.02	3270.26	3433.77
890	2581.71	2806.21	2897.71	3050.22	3294.24	3458.95
890.5	2601.41	2827.61	2919.82	3073.49	3319.37	3485.34
891	2624.28	2852.47	2945.49	3100.52	3348.56	3515.98
891.5	2647.6	2877.83	2971.67	3128.07	3378.32	3547.24
892	2673.69	2906.19	3000.96	3158.9	3411.61	3582.19
892.5	2700.41	2935.23	3030.94	3190.46	3445.7	3617.99
893	2729.19	2966.52	3063.25	3224.47	3482.43	3656.55
893.5	2758.84	2998.74	3096.52	3259.5	3520.25	3696.27
894	2789.91	3032.51	3131.39	3296.21	3559.9	3737.9
894.5	2822	3067.39	3167.41	3334.12	3600.85	3780.89
895	2855.02	3103.29	3204.48	3373.14	3642.99	3825.14
895.5	2888.51	3139.69	3242.07	3412.7	3685.72	3870
896	2922.23	3176.34	3279.92	3452.54	3728.75	3915.18
896.5	2956	3213.05	3317.82	3492.44	3771.84	3960.43
897	2989.79	3249.77	3355.74	3532.36	3814.94	4005.69
897.5	3023.17	3286.06	3393.21	3571.8	3857.55	4050.42
898	3056.46	3322.24	3430.57	3611.13	3900.02	4095.02
898.5	3089	3357.6	3467.09	3649.57	3941.53	4138.61
899	3121.18	3392.59	3503.21	3687.59	3982.6	4181.73
899.5	3152.24	3426.35	3538.08	3724.3	4022.24	4223.35
900	3182.76	3459.53	3572.34	3760.35	4061.18	4264.24
900.5	3212.4	3491.74	3605.6	3795.37	4099	4303.95
901	3241.35	3523.2	3638.09	3829.57	4135.93	4342.73
901.5	3269.67	3553.99	3669.88	3863.03	4172.07	4380.67
902	3297.11	3583.82	3700.68	3895.45	4207.09	4417.45
902.5	3324.13	3613.18	3731	3927.37	4241.56	4453.64
903	3350.08	3641.39	3760.13	3958.03	4274.68	4488.41
903.5	3375.79	3669.34	3788.99	3988.41	4307.48	4522.86
904	3399.9	3695.54	3816.05	4016.9	4338.25	4555.16
904.5	3423.76	3721.47	3842.83	4045.08	4368.69	4587.12
905	3445.98	3745.63	3867.77	4071.34	4397.05	4616.9
905.5	3467.73	3769.27	3892.18	4097.03	4424.79	4646.03
906	3488	3791.31	3914.93	4120.98	4450.66	4673.2
906.5	3507.4	3812.39	3936.7	4143.9	4475.41	4699.18
907	3525.42	3831.98	3956.93	4165.19	4498.41	4723.33
907.5	3542.08	3850.08	3975.63	4184.87	4519.66	4745.64
908	3557.54	3866.89	3992.99	4203.14	4539.4	4766.37
908.5	3570.7	3881.2	4007.76	4218.7	4556.19	4784
909	3582.78	3894.33	4021.32	4232.96	4571.6	4800.18
909.5	3591.87	3904.2	4031.51	4243.7	4583.19	4812.35
910	3600.31	3913.38	4040.99	4253.67	4593.97	4823.67
910.5	3605.69	3919.23	4047.03	4260.03	4600.83	4830.87
911	3610.63	3924.59	4052.57	4265.86	4607.13	4837.49
911.5	3612.85	3927.01	4055.06	4268.49	4609.97	4840.47
912	3614.35	3928.64	4056.74	4270.26	4611.88	4842.47
912.5	3613.72	3927.96	4056.05	4269.52	4611.09	4841.64
913	3612	3926.09	4054.11	4267.49	4608.89	4839.33
913.5	3608.62	3922.42	4050.32	4263.5	4604.58	4834.8
914	3604.1	3917.5	4045.24	4258.15	4598.8	4828.74
914.5	3598.6	3911.53	4039.08	4251.66	4591.79	4821.38
915	3592.43	3904.81	4032.14	4244.36	4583.91	4813.1
915.5	3585.93	3897.75	4024.85	4236.69	4575.62	4804.41
916	3579.17	3890.4	4017.26	4228.69	4566.99	4795.34
916.5	3572.34	3882.98	4009.6	4220.63	4558.28	4786.19
917	3565.86	3875.94	4002.32	4212.97	4550.01	4777.51
917.5	3559.54	3869.06	3995.23	4205.5	4541.94	4769.04
918	3554.28	3863.35	3989.33	4199.3	4535.24	4762
918.5	3549.72	3858.39	3984.2	4193.9	4529.41	4755.88
919	3547.07	3855.51	3981.23	4190.77	4526.03	4752.33
919.5	3545.54	3853.85	3979.52	4188.97	4524.08	4750.29
920	3545.65	3853.97	3979.64	4189.1	4524.23	4750.44
920.5	3547.42	3855.89	3981.63	4191.19	4526.48	4752.81
921	3550.55	3859.29	3985.14	4194.88	4530.47	4756.99
921.5	3555.83	3865.03	3991.06	4201.12	4537.21	4764.07
922	3562.05	3871.79	3998.05	4208.47	4545.15	4772.41
922.5	3570.83	3881.33	4007.9	4218.84	4556.35	4784.17
923	3580.1	3891.41	4018.3	4229.79	4568.17	4796.58
923.5	3592.39	3904.77	4032.1	4244.32	4583.87	4813.06
924	3604.92	3918.39	4046.16	4259.12	4599.85	4829.84
924.5	3618.65	3933.31	4061.57	4275.34	4617.36	4848.23
925	3632.53	3948.4	4077.16	4291.74	4635.08	4866.84
925.5	3646.83	3963.95	4093.21	4308.64	4653.33	4886
926	3661.04	3979.4	4109.16	4325.43	4671.46	4905.04
926.5	3675.12	3994.7	4124.96	4342.07	4689.43	4923.9
927	3688.66	4009.41	4140.15	4358.05	4706.7	4942.03
927.5	3701.75	4023.64	4154.85	4373.53	4723.41	4959.58
928	3713.24	4036.13	4167.74	4387.09	4738.06	4974.96
928.5	3724.04	4047.87	4179.86	4399.86	4751.84	4989.44
929	3732.81	4057.4	4189.7	4410.21	4763.03	5001.18
929.5	3741.2	4066.53	4199.13	4420.14	4773.75	5012.44
930	3747.26	4073.11	4205.93	4427.29	4781.48	5020.55
930.5	3752.99	4079.33	4212.36	4434.06	4788.78	5028.22
931	3756.73	4083.41	4216.56	4438.49	4793.57	5033.24
931.5	3759.89	4086.84	4220.11	4442.22	4797.59	5037.47
932	3761.53	4088.62	4221.94	4444.15	4799.68	5039.67
932.5	3762.29	4089.45	4222.8	4445.06	4800.66	5040.69
933	3761.87	4088.99	4222.32	4444.55	4800.11	5040.12
933.5	3760.68	4087.69	4220.99	4443.15	4798.6	5038.53
934	3758.91	4085.77	4219	4441.06	4796.34	5036.16
934.5	3756.59	4083.25	4216.4	4438.31	4793.38	5033.05
935	3754.04	4080.47	4213.53	4435.3	4790.12	5029.63
935.5	3751.11	4077.3	4210.25	4431.84	4786.39	5025.71
936	3748.13	4074.05	4206.9	4428.32	4782.58	5021.71
936.5	3745.03	4070.69	4203.43	4424.66	4778.64	5017.57
937	3741.98	4067.37	4200.01	4421.06	4774.74	5013.48
937.5	3739.18	4064.33	4196.86	4417.75	4771.17	5009.72
938	3736.58	4061.5	4193.94	4414.68	4767.85	5006.24
938.5	3734.5	4059.24	4191.6	4412.21	4765.19	5003.45
939	3732.75	4057.33	4189.64	4410.15	4762.96	5001.1
939.5	3731.44	4055.91	4188.17	4408.6	4761.29	4999.36
940	3730.59	4054.99	4187.22	4407.6	4760.2	4998.21
940.5	3730.07	4054.43	4186.64	4406.99	4759.54	4997.52
941	3730.05	4054.4	4186.61	4406.96	4759.52	4997.49
941.5	3730.22	4054.59	4186.81	4407.16	4759.74	4997.72
942	3730.79	4055.21	4187.45	4407.84	4760.47	4998.49
942.5	3731.43	4055.9	4188.16	4408.58	4761.27	4999.34
943	3731.8	4056.31	4188.58	4409.03	4761.75	4999.84
943.5	3732.02	4056.54	4188.82	4409.28	4762.03	5000.13
944	3731.34	4055.8	4188.06	4408.48	4761.16	4999.22
944.5	3730.15	4054.51	4186.72	4407.07	4759.64	4997.62
945	3727.72	4051.87	4184	4404.21	4756.55	4994.37
945.5	3724.24	4048.09	4180.09	4400.1	4752.11	4989.71
946	3719.41	4042.83	4174.67	4394.38	4745.94	4983.23
946.5	3712.79	4035.64	4167.24	4386.57	4737.5	4974.37
947	3704.91	4027.07	4158.39	4377.25	4727.43	4963.81
947.5	3693.58	4014.76	4145.67	4363.87	4712.98	4948.62
948	3680.95	4001.03	4131.5	4348.95	4696.87	4931.71
948.5	3664.63	3983.3	4113.19	4329.67	4676.04	4909.85
949	3647.71	3964.9	4094.19	4309.67	4654.45	4887.17
949.5	3626.71	3942.07	4070.62	4284.86	4627.65	4859.03
950	3605.07	3918.55	4046.33	4259.29	4600.04	4830.04
950.5	3580.02	3891.32	4018.21	4229.7	4568.08	4796.48
951	3553.8	3862.82	3988.79	4198.72	4534.62	4761.35
951.5	3524.88	3831.39	3956.33	4164.56	4497.72	4722.61
952	3494.11	3797.94	3921.79	4128.2	4458.45	4681.37
952.5	3461.03	3761.99	3884.67	4089.12	4416.25	4637.06
953	3425.97	3723.88	3845.31	4047.69	4371.51	4590.08
953.5	3389.52	3684.26	3804.4	4004.63	4325	4541.25
954	3351.19	3642.6	3761.38	3959.34	4276.09	4489.9
954.5	3312.19	3600.2	3717.6	3913.26	4226.33	4437.64
955	3271.31	3555.77	3671.72	3864.97	4174.16	4382.87
955.5	3230.13	3511.01	3625.5	3816.32	4121.62	4327.7
956	3187.31	3464.46	3577.44	3765.72	4066.98	4270.33
956.5	3144.27	3417.69	3529.14	3714.88	4012.07	4212.67
957	3100.2	3369.79	3479.67	3662.81	3955.84	4153.63
957.5	3055.99	3321.72	3430.04	3610.57	3899.42	4094.39
958	3011.44	3273.31	3380.04	3557.94	3842.58	4034.71
958.5	2967.03	3225.03	3330.2	3505.47	3785.91	3975.2
959	2922.78	3176.93	3280.53	3453.19	3729.44	3915.91
959.5	2878.98	3129.33	3231.37	3401.44	3673.56	3857.23
960	2835.49	3082.05	3182.55	3350.06	3618.06	3798.96
960.5	2792.85	3035.71	3134.7	3299.68	3563.66	3741.84
961	2750.52	2989.69	3087.18	3249.66	3509.64	3685.12
961.5	2709.48	2945.09	3041.12	3201.18	3457.27	3630.14
962	2668.67	2900.73	2995.32	3152.97	3405.21	3575.47
962.5	2629.92	2858.61	2951.82	3107.18	3355.76	3523.54
963	2591.44	2816.78	2908.63	3061.72	3306.65	3471.98
963.5	2554.24	2776.35	2866.88	3017.77	3259.19	3422.15
964	2517.47	2736.38	2825.61	2974.32	3212.27	3372.88
964.5	2481.61	2697.4	2785.36	2931.96	3166.52	3324.84
965	2446.28	2659	2745.71	2890.22	3121.44	3277.51
965.5	2411.56	2621.26	2706.74	2849.2	3077.13	3230.99
966	2377.4	2584.13	2668.39	2808.83	3033.54	3185.22
966.5	2343.59	2547.38	2630.45	2768.9	2990.41	3139.93
967	2310.45	2511.35	2593.25	2729.73	2948.11	3095.52
967.5	2277.51	2475.56	2556.28	2690.82	2906.09	3051.4
968	2245.31	2440.55	2520.14	2652.77	2865	3008.25
968.5	2213.22	2405.68	2484.12	2614.87	2824.06	2965.26
969	2182.01	2371.75	2449.09	2577.99	2784.23	2923.44
969.5	2151	2338.05	2414.29	2541.36	2744.66	2881.9
970	2120.93	2305.35	2380.53	2505.82	2706.29	2841.6
970.5	2091.31	2273.16	2347.29	2470.83	2668.49	2801.92
971	2062.64	2242	2315.11	2436.95	2631.91	2763.5
971.5	2034.84	2211.78	2283.9	2404.11	2596.43	2726.26
972	2008.01	2182.62	2253.79	2372.41	2562.21	2690.32
972.5	1982.71	2155.12	2225.39	2342.52	2529.92	2656.42
973	1958.36	2128.65	2198.06	2313.75	2498.85	2623.79
973.5	1935.65	2103.96	2172.57	2286.92	2469.87	2593.36
974	1913.45	2079.84	2147.66	2260.7	2441.55	2563.63
974.5	1893.2	2057.82	2124.93	2236.77	2415.71	2536.49
975	1873.25	2036.14	2102.54	2213.2	2390.25	2509.76
975.5	1855.28	2016.61	2082.37	2191.96	2367.32	2485.69
976	1837.68	1997.48	2062.62	2171.18	2344.87	2462.11
976.5	1821.67	1980.08	2044.65	2152.26	2324.44	2440.67
977	1806.41	1963.49	2027.51	2134.22	2304.96	2420.21
977.5	1792.62	1948.5	2012.03	2117.93	2287.36	2401.73
978	1779.62	1934.37	1997.45	2102.58	2270.79	2384.33
978.5	1767.5	1921.2	1983.85	2088.26	2255.32	2368.09
979	1756.37	1909.09	1971.35	2075.1	2241.11	2353.17
979.5	1745.82	1897.63	1959.51	2062.65	2227.66	2339.04
980	1736.51	1887.51	1949.06	2051.65	2215.78	2326.57
980.5	1727.58	1877.8	1939.03	2041.09	2204.37	2314.59
981	1720.17	1869.75	1930.73	2032.34	2194.93	2304.68
981.5	1713.04	1862	1922.72	2023.91	2185.83	2295.12
982	1707.9	1856.42	1916.95	2017.84	2179.27	2288.23
982.5	1703.26	1851.37	1911.74	2012.36	2173.35	2282.02
983	1700.62	1848.5	1908.78	2009.24	2169.98	2278.48
983.5	1698.83	1846.55	1906.77	2007.12	2167.69	2276.08
984	1698.66	1846.37	1906.58	2006.93	2167.48	2275.85
984.5	1699.84	1847.65	1907.9	2008.32	2168.99	2277.44
985	1702.44	1850.48	1910.82	2011.39	2172.3	2280.92
985.5	1706.98	1855.41	1915.92	2016.75	2178.09	2287
986	1712.65	1861.58	1922.28	2023.45	2185.33	2294.6
986.5	1720.99	1870.64	1931.64	2033.31	2195.97	2305.77
987	1730.1	1880.55	1941.87	2044.07	2207.6	2317.98
987.5	1743.76	1895.39	1957.2	2060.21	2225.03	2336.28
988	1758.1	1910.97	1973.29	2077.14	2243.32	2355.48
988.5	1776.46	1930.93	1993.9	2098.84	2266.74	2380.08
989	1795.76	1951.91	2015.56	2121.64	2291.37	2405.94
989.5	1818.65	1976.79	2041.25	2148.69	2320.58	2436.61
990	1843.18	2003.46	2068.79	2177.67	2351.88	2469.48
990.5	1870.75	2033.42	2099.73	2210.24	2387.06	2506.41
991	1900.65	2065.92	2133.29	2245.56	2425.21	2546.47
991.5	1932.92	2101.01	2169.52	2283.7	2466.4	2589.72
992	1968.58	2139.76	2209.54	2325.83	2511.9	2637.49
992.5	2006.15	2180.6	2251.71	2370.22	2559.84	2687.83
993	2047.1	2225.11	2297.67	2418.6	2612.08	2742.69
993.5	2088.98	2270.63	2344.67	2468.08	2665.52	2798.8
994	2133.56	2319.08	2394.71	2520.74	2722.4	2858.52
994.5	2178.47	2367.91	2445.12	2573.81	2779.72	2918.7
995	2225.09	2418.57	2497.44	2628.88	2839.19	2981.15
995.5	2271.82	2469.37	2549.89	2684.1	2898.82	3043.76
996	2318.99	2520.64	2602.84	2739.83	2959.02	3106.97
996.5	2365.81	2571.54	2655.39	2795.15	3018.76	3169.7
997	2412	2621.74	2707.23	2849.72	3077.7	3231.58
997.5	2456.19	2669.77	2756.83	2901.92	3134.08	3290.78
998	2498.4	2715.65	2804.2	2951.79	3187.93	3347.33
998.5	2537.19	2757.82	2847.74	2997.63	3237.44	3399.31
999	2574.12	2797.96	2889.2	3041.26	3284.56	3448.79
999.5	2605.84	2832.43	2924.79	3078.73	3325.03	3491.28
1000	2636.17	2865.4	2958.84	3114.57	3363.74	3531.92
1000.5	2659.33	2890.58	2984.84	3141.93	3393.29	3562.95
1001	2681.32	2914.48	3009.52	3167.91	3421.35	3592.41
1001.5	2695.5	2929.89	3025.43	3184.66	3439.44	3611.41
1002	2707.33	2942.75	3038.71	3198.65	3454.54	3627.26
1002.5	2710.99	2946.73	3042.82	3202.97	3459.2	3632.16
1003	2711.17	2946.93	3043.02	3203.18	3459.43	3632.41
1003.5	2705.35	2940.6	3036.49	3196.3	3452.01	3624.61
1004	2695.57	2929.97	3025.51	3184.75	3439.53	3611.5
1004.5	2682	2915.22	3010.28	3168.72	3422.21	3593.32
1005	2664	2895.65	2990.08	3147.45	3399.24	3569.21
1005.5	2643.66	2873.54	2967.25	3123.42	3373.29	3541.96
1006	2618.79	2846.51	2939.34	3094.04	3341.56	3508.64
1006.5	2592.79	2818.25	2910.15	3063.31	3308.38	3473.79
1007	2562.47	2785.29	2876.12	3027.49	3269.69	3433.17
1007.5	2531.58	2751.72	2841.45	2991	3230.28	3391.79
1008	2497.44	2714.6	2803.12	2950.66	3186.71	3346.04
1008.5	2462.92	2677.09	2764.39	2909.88	3142.67	3299.8
1009	2427.18	2638.24	2724.27	2867.65	3097.06	3251.92
1009.5	2391.11	2599.03	2683.78	2825.03	3051.03	3203.59
1010	2354.48	2559.21	2642.67	2781.75	3004.3	3154.51
1010.5	2317.7	2519.23	2601.38	2738.3	2957.36	3105.23
1011	2280.77	2479.1	2559.94	2694.68	2910.25	3055.76
1011.5	2243.98	2439.11	2518.65	2651.21	2863.3	3006.47
1012	2207.26	2399.19	2477.43	2607.82	2816.45	2957.27
1012.5	2171.2	2359.99	2436.95	2565.21	2770.43	2908.95
1013	2135.29	2320.97	2396.65	2522.79	2724.61	2860.84
1013.5	2100.7	2283.37	2357.83	2481.92	2680.48	2814.5
1014	2066.34	2246.02	2319.26	2441.33	2636.64	2768.47
1014.5	2033.53	2210.36	2282.43	2402.56	2594.77	2724.51
1015	2001.22	2175.24	2246.17	2364.39	2553.54	2681.21
1015.5	1970.5	2141.85	2211.69	2328.1	2514.34	2640.06
1016	1940.72	2109.48	2178.27	2292.92	2476.35	2600.17
1016.5	1912.46	2078.76	2146.55	2259.53	2440.29	2562.3
1017	1885.67	2049.64	2116.47	2227.87	2406.09	2526.4
1017.5	1860.18	2021.94	2087.87	2197.76	2373.58	2492.26
1018	1837.22	1996.98	2062.1	2170.63	2344.28	2461.49
1018.5	1815.49	1973.35	2037.7	2144.95	2316.55	2432.37
1019	1796.08	1952.26	2015.92	2122.02	2291.79	2406.37
1019.5	1777.21	1931.74	1994.74	2099.72	2267.7	2381.09
1020	1760.85	1913.96	1976.38	2080.4	2246.83	2359.17
1020.5	1744.84	1896.57	1958.41	2061.48	2226.4	2337.72
1021	1730.94	1881.46	1942.81	2045.07	2208.67	2319.11
1021.5	1717.56	1866.91	1927.79	2029.25	2191.59	2301.17
1022	1705.73	1854.06	1914.52	2015.28	2176.5	2285.33
1022.5	1694.7	1842.06	1902.13	2002.24	2162.42	2270.54
1023	1684.89	1831.4	1891.12	1990.65	2149.91	2257.4
1023.5	1676.14	1821.89	1881.3	1980.31	2138.74	2245.68
1024	1668.3	1813.37	1872.5	1971.05	2128.74	2235.17
1024.5	1661.74	1806.24	1865.14	1963.3	2120.36	2226.38
1025	1655.78	1799.76	1858.45	1956.26	2112.76	2218.4
1025.5	1651.59	1795.21	1853.75	1951.32	2107.42	2212.79
1026	1647.78	1791.07	1849.47	1946.81	2102.56	2207.69
1026.5	1646.34	1789.5	1847.85	1945.1	2100.71	2205.75
1027	1645.27	1788.34	1846.66	1943.85	2099.36	2204.33
1027.5	1646.65	1789.83	1848.2	1945.47	2101.11	2206.17
1028	1648.95	1792.33	1850.78	1948.19	2104.04	2209.25
1028.5	1653.95	1797.78	1856.4	1954.11	2110.43	2215.96
1029	1660.12	1804.47	1863.32	1961.39	2118.3	2224.21
1029.5	1668.02	1813.06	1872.18	1970.72	2128.38	2234.8
1030	1677.17	1823.01	1882.46	1981.54	2140.06	2247.06
1030.5	1687.39	1834.12	1893.92	1993.6	2153.09	2260.75
1031	1698.77	1846.48	1906.7	2007.05	2167.61	2275.99
1031.5	1710.68	1859.43	1920.07	2021.12	2182.81	2291.95
1032	1723.38	1873.24	1934.33	2036.13	2199.02	2308.98
1032.5	1736.25	1887.23	1948.77	2051.34	2215.44	2326.22
1033	1749.17	1901.27	1963.27	2066.6	2231.93	2343.53
1033.5	1761.94	1915.15	1977.6	2081.69	2248.22	2360.63
1034	1773.56	1927.78	1990.65	2095.42	2263.05	2376.2
1034.5	1784.68	1939.87	2003.12	2108.55	2277.24	2391.1
1035	1794.38	1950.41	2014.01	2120.01	2289.61	2404.09
1035.5	1803.11	1959.9	2023.81	2130.33	2300.75	2415.79
1036	1810.43	1967.86	2032.03	2138.98	2310.1	2425.6
1036.5	1816.27	1974.2	2038.58	2145.88	2317.55	2433.42
1037	1820.89	1979.23	2043.77	2151.34	2323.45	2439.62
1037.5	1823.52	1982.09	2046.73	2154.45	2326.8	2443.14
1038	1825.28	1984	2048.69	2156.52	2329.04	2445.49
1038.5	1824.22	1982.85	2047.51	2155.27	2327.69	2444.08
1039	1822.63	1981.12	2045.72	2153.39	2325.66	2441.94
1039.5	1818.06	1976.16	2040.6	2148	2319.84	2435.83
1040	1813.15	1970.81	2035.08	2142.19	2313.56	2429.24
1040.5	1806.15	1963.21	2027.22	2133.92	2304.63	2419.87
1041	1798.61	1955.02	2018.77	2125.02	2295.02	2409.77
1041.5	1789.62	1945.24	2008.68	2114.4	2283.55	2397.73
1042	1780.02	1934.8	1997.89	2103.04	2271.29	2384.85
1042.5	1769.53	1923.4	1986.12	2090.65	2257.91	2370.8
1043	1758.54	1911.46	1973.79	2077.67	2243.88	2356.08
1043.5	1747.15	1899.08	1961.01	2064.22	2229.35	2340.82
1044	1735.84	1886.78	1948.31	2050.85	2214.92	2325.67
1044.5	1724.56	1874.52	1935.65	2037.53	2200.53	2310.55
1045	1714.33	1863.41	1924.17	2025.44	2187.48	2296.85
1045.5	1704.3	1852.5	1912.91	2013.59	2174.67	2283.41
1046	1696.26	1843.76	1903.88	2004.09	2164.41	2272.63
1046.5	1688.6	1835.43	1895.28	1995.03	2154.64	2262.37
1047	1683.24	1829.61	1889.27	1988.71	2147.8	2255.19
1047.5	1678.77	1824.75	1884.25	1983.42	2142.1	2249.2
1048	1676.58	1822.37	1881.8	1980.84	2139.31	2246.27
1048.5	1675.95	1821.69	1881.09	1980.1	2138.5	2245.43
1049	1677.45	1823.31	1882.77	1981.86	2140.41	2247.43
1049.5	1681.32	1827.52	1887.11	1986.43	2145.35	2252.62
1050	1687.01	1833.7	1893.5	1993.16	2152.61	2260.24
[truncated: 4,901 more rows]

## Sheet: Fig 6
0.78995	1.15448e-05	1.15723e-05	1.1795e-05	1.19873e-05	1.2146e-05	1.20392e-05	1.20056e-05	1.17401e-05	1.15356e-05	1.12183e-05				Equation	y = a + b*x
0.78491	1.01807e-05	1.01929e-05	1.04126e-05	1.06506e-05	1.08093e-05	1.07269e-05	1.07056e-05	1.04736e-05	1.03149e-05	1.00708e-05				Weight	Instrumental
0.77988	8.99963e-06	9.07898e-06	9.26819e-06	9.46045e-06	9.62524e-06	9.57336e-06	9.57947e-06	9.42688e-06	9.30176e-06	9.07288e-06				Residual Sum of Squares	5.76725
0.77484	8.03223e-06	8.0658e-06	8.27026e-06	8.48389e-06	8.66394e-06	8.61511e-06	8.63342e-06	8.48999e-06	8.38013e-06	8.22449e-06				Pearson's r	0.99476
0.76981	7.13806e-06	7.21741e-06	7.39136e-06	7.59888e-06	7.76978e-06	7.74536e-06	7.77283e-06	7.68433e-06	7.61414e-06	7.44629e-06				Adj. R-Square	0.98825
0.76477	6.37817e-06	6.43921e-06	6.64673e-06	6.84204e-06	7.01599e-06	6.99158e-06	7.04956e-06	6.96106e-06	6.89087e-06	6.78406e-06						Value	Standard Error
0.75974	5.69458e-06	5.78003e-06	5.94788e-06	6.1615e-06	6.31104e-06	6.31409e-06	6.35986e-06	6.31104e-06	6.27747e-06	6.15234e-06				B	Intercept	6.26228	0.05124
0.7547	5.12085e-06	5.17273e-06	5.36499e-06	5.5542e-06	5.70984e-06	5.70679e-06	5.78918e-06	5.7373e-06	5.69458e-06	5.62134e-06				B	Slope	0.7414	0.02693
0.74966	4.58466e-06	4.64233e-06	4.80042e-06	5.01099e-06	5.16052e-06	5.17273e-06	5.22766e-06	5.2002e-06	5.19104e-06	5.10864e-06
0.74463	4.09302e-06	4.15741e-06	4.33319e-06	4.50104e-06	4.65576e-06	4.67529e-06	4.75647e-06	4.73969e-06	4.71497e-06	4.67224e-06
0.73959	3.66882e-06	3.71918e-06	3.87207e-06	4.06891e-06	4.21692e-06	4.23981e-06	4.29474e-06	4.28375e-06	4.29596e-06	4.24316e-06
0.73456	3.25409e-06	3.33496e-06	3.49152e-06	3.6377e-06	3.78815e-06	3.81226e-06	3.90717e-06	3.90991e-06	3.90808e-06	3.87695e-06
0.72952	2.90924e-06	2.9541e-06	3.10181e-06	3.29559e-06	3.43628e-06	3.46161e-06	3.52203e-06	3.52722e-06	3.54156e-06	3.51532e-06
0.72449	2.56531e-06	2.6355e-06	2.78473e-06	2.92847e-06	3.06671e-06	3.09479e-06	3.19153e-06	3.21106e-06	3.22449e-06	3.20618e-06
0.71945	2.28455e-06	2.31506e-06	2.45544e-06	2.63885e-06	2.77496e-06	2.80182e-06	2.86987e-06	2.88055e-06	2.90192e-06	2.89612e-06
0.71442	1.98059e-06	2.05505e-06	2.18842e-06	2.32178e-06	2.4527e-06	2.48657e-06	2.5827e-06	2.61353e-06	2.63916e-06	2.63031e-06
0.70938	1.74774e-06	1.77368e-06	1.90765e-06	2.0752e-06	2.20642e-06	2.23663e-06	2.31598e-06	2.32727e-06	2.35168e-06	2.36877e-06
0.70435	1.48071e-06	1.54846e-06	1.67328e-06	1.80267e-06	1.92169e-06	1.96472e-06	2.04559e-06	2.09595e-06	2.13501e-06	2.13043e-06
0.69931	1.28235e-06	1.30432e-06	1.43524e-06	1.58417e-06	1.71143e-06	1.74072e-06	1.82495e-06	1.84692e-06	1.87622e-06	1.90796e-06
0.69427	1.04645e-06	1.10992e-06	1.22131e-06	1.35284e-06	1.46667e-06	1.50787e-06	1.58417e-06	1.64124e-06	1.68976e-06	1.69464e-06
0.68924	8.75854e-07	8.94165e-07	1.02295e-06	1.15265e-06	1.27747e-06	1.30585e-06	1.39954e-06	1.42517e-06	1.46027e-06	1.50482e-06
0.6842	6.66809e-07	7.2052e-07	8.23669e-07	9.58252e-07	1.06873e-06	1.10626e-06	1.17523e-06	1.23657e-06	1.29272e-06	1.30798e-06
0.67917	5.15137e-07	5.36194e-07	6.57043e-07	7.65991e-07	8.81348e-07	9.15527e-07	1.0141e-06	1.05072e-06	1.09253e-06	1.14746e-06
0.67413	3.32031e-07	3.75061e-07	4.69666e-07	6.06384e-07	7.05872e-07	7.51038e-07	8.13904e-07	8.75549e-07	9.39331e-07	9.63745e-07
0.6691	1.88812e-07	2.14325e-07	3.27759e-07	4.2511e-07	5.27649e-07	5.69458e-07	6.6925e-07	7.17773e-07	7.65686e-07	8.26416e-07
0.66406	3.14941e-08	5.84106e-08	1.50177e-07	2.85919e-07	3.8208e-07	4.26331e-07	4.8645e-07	5.47791e-07	6.18896e-07	6.57654e-07
0.65903	-1.05255e-07	-7.40356e-08	2.93884e-08	1.12274e-07	2.07855e-07	2.547e-07	3.54004e-07	4.11987e-07	4.6936e-07	5.3772e-07
0.65399	-2.35779e-07	-2.22565e-07	-1.32233e-07	-4.82178e-09	9.45435e-08	1.32874e-07	1.91528e-07	2.55463e-07	3.27148e-07	3.81165e-07
0.64896	-3.7262e-07	-3.36304e-07	-2.43164e-07	-1.67847e-07	-7.73315e-08	-2.97546e-08	6.89697e-08	1.36139e-07	1.99829e-07	2.71423e-07
0.64392	-4.84009e-07	-4.80042e-07	-3.92761e-07	-2.74536e-07	-1.80695e-07	-1.40564e-07	-7.79419e-08	-1.55029e-08	6.35986e-08	1.32355e-07
0.63889	-6.15845e-07	-5.78613e-07	-4.93469e-07	-4.2572e-07	-3.43628e-07	-2.92114e-07	-1.99127e-07	-1.20148e-07	-4.79431e-08	3.06091e-08
0.63385	-7.08313e-07	-7.14111e-07	-6.29883e-07	-5.22156e-07	-4.43726e-07	-3.93372e-07	-3.17078e-07	-2.60864e-07	-1.82343e-07	-9.62524e-08
0.62882	-8.39844e-07	-8.0658e-07	-7.28455e-07	-6.60706e-07	-5.85327e-07	-5.32227e-07	-4.47388e-07	-3.5614e-07	-2.73773e-07	-1.92261e-07
0.62378	-9.20715e-07	-9.31091e-07	-8.50525e-07	-7.56836e-07	-6.75659e-07	-6.32324e-07	-5.49622e-07	-4.89807e-07	-4.04358e-07	-3.06549e-07
0.61874	-1.04279e-06	-1.01105e-06	-9.45435e-07	-8.77075e-07	-8.05664e-07	-7.50122e-07	-6.76575e-07	-5.77087e-07	-4.84924e-07	-3.9917e-07
0.61371	-1.11267e-06	-1.12701e-06	-1.04828e-06	-9.76257e-07	-9.02405e-07	-8.52051e-07	-7.61414e-07	-6.96411e-07	-6.10962e-07	-4.96216e-07
0.60867	-1.23108e-06	-1.20819e-06	-1.15051e-06	-1.07513e-06	-1.008e-06	-9.52759e-07	-8.90503e-07	-7.80334e-07	-6.81458e-07	-5.89905e-07
0.60364	-1.29669e-06	-1.31226e-06	-1.23535e-06	-1.18317e-06	-1.10779e-06	-1.0611e-06	-9.64661e-07	-8.90198e-07	-8.00476e-07	-6.77795e-07
0.5986	-1.40503e-06	-1.39618e-06	-1.34186e-06	-1.26587e-06	-1.20331e-06	-1.14532e-06	-1.08185e-06	-9.77478e-07	-8.70056e-07	-7.71179e-07
0.59357	-1.47278e-06	-1.48376e-06	-1.41388e-06	-1.37543e-06	-1.30676e-06	-1.2561e-06	-1.15356e-06	-1.07391e-06	-9.80835e-07	-8.42896e-07
0.58853	-1.57043e-06	-1.57471e-06	-1.52191e-06	-1.44714e-06	-1.38489e-06	-1.32629e-06	-1.27197e-06	-1.16364e-06	-1.04675e-06	-9.42993e-07
0.5835	-1.63605e-06	-1.64581e-06	-1.58051e-06	-1.55975e-06	-1.49811e-06	-1.44257e-06	-1.34125e-06	-1.24359e-06	-1.14685e-06	-1.00464e-06
0.57846	-1.72485e-06	-1.74072e-06	-1.69006e-06	-1.61652e-06	-1.56036e-06	-1.50787e-06	-1.44989e-06	-1.3382e-06	-1.21857e-06	-1.10077e-06
0.57342	-1.79504e-06	-1.80206e-06	-1.74591e-06	-1.72943e-06	-1.67267e-06	-1.61285e-06	-1.52344e-06	-1.40778e-06	-1.30646e-06	-1.15692e-06
0.56839	-1.87225e-06	-1.90155e-06	-1.85242e-06	-1.78497e-06	-1.73645e-06	-1.67938e-06	-1.61377e-06	-1.50391e-06	-1.38306e-06	-1.25519e-06
0.56335	-1.95221e-06	-1.95587e-06	-1.90582e-06	-1.89453e-06	-1.84753e-06	-1.7807e-06	-1.69525e-06	-1.56555e-06	-1.45721e-06	-1.30615e-06
0.55832	-2.01111e-06	-2.052e-06	-2.00806e-06	-1.94794e-06	-1.90216e-06	-1.84143e-06	-1.77307e-06	-1.66412e-06	-1.54266e-06	-1.39832e-06
0.55328	-2.09839e-06	-2.10114e-06	-2.05963e-06	-2.04926e-06	-2.0047e-06	-1.93573e-06	-1.85699e-06	-1.716e-06	-1.60065e-06	-1.44958e-06
0.54825	-2.1524e-06	-2.19482e-06	-2.15363e-06	-2.10785e-06	-2.06512e-06	-1.9986e-06	-1.92322e-06	-1.81488e-06	-1.69098e-06	-1.53717e-06
0.54321	-2.24457e-06	-2.2464e-06	-2.21191e-06	-2.19543e-06	-2.16309e-06	-2.08801e-06	-2.01782e-06	-1.86401e-06	-1.74011e-06	-1.58936e-06
0.53818	-2.28973e-06	-2.33185e-06	-2.28912e-06	-2.26288e-06	-2.22656e-06	-2.15729e-06	-2.0694e-06	-1.95709e-06	-1.83502e-06	-1.66656e-06
0.53314	-2.38098e-06	-2.388e-06	-2.35779e-06	-2.33398e-06	-2.29645e-06	-2.22504e-06	-2.16705e-06	-2.00562e-06	-1.87286e-06	-1.71997e-06
0.52811	-2.41821e-06	-2.46094e-06	-2.42371e-06	-2.41394e-06	-2.3819e-06	-2.30713e-06	-2.21252e-06	-2.09106e-06	-1.96594e-06	-1.78955e-06
0.52307	-2.50946e-06	-2.5235e-06	-2.49878e-06	-2.46887e-06	-2.44202e-06	-2.36115e-06	-2.30713e-06	-2.14111e-06	-2.00714e-06	-1.84814e-06
0.51804	-2.54761e-06	-2.58728e-06	-2.55554e-06	-2.55707e-06	-2.52625e-06	-2.45117e-06	-2.34406e-06	-2.21985e-06	-2.09198e-06	-1.90613e-06
0.513	-2.63702e-06	-2.65991e-06	-2.63733e-06	-2.59857e-06	-2.56927e-06	-2.49237e-06	-2.43866e-06	-2.27264e-06	-2.13135e-06	-1.96655e-06
0.50797	-2.68463e-06	-2.71088e-06	-2.68311e-06	-2.6944e-06	-2.66632e-06	-2.58698e-06	-2.48474e-06	-2.341e-06	-2.21008e-06	-2.01385e-06
0.50293	-2.76123e-06	-2.78931e-06	-2.77374e-06	-2.73041e-06	-2.70386e-06	-2.62665e-06	-2.56836e-06	-2.39868e-06	-2.25311e-06	-2.08191e-06
0.49789	-2.8125e-06	-2.83356e-06	-2.80914e-06	-2.82318e-06	-2.79144e-06	-2.71484e-06	-2.61871e-06	-2.45514e-06	-2.32025e-06	-2.11639e-06
0.49286	-2.88635e-06	-2.91809e-06	-2.90924e-06	-2.86285e-06	-2.83783e-06	-2.75696e-06	-2.68738e-06	-2.52136e-06	-2.37122e-06	-2.18597e-06
0.48782	-2.94464e-06	-2.96783e-06	-2.94098e-06	-2.95776e-06	-2.93518e-06	-2.84027e-06	-2.7533e-06	-2.56805e-06	-2.42828e-06	-2.21802e-06
0.48279	-3.01331e-06	-3.04474e-06	-3.03436e-06	-2.99927e-06	-2.97546e-06	-2.88635e-06	-2.80823e-06	-2.64221e-06	-2.48749e-06	-2.28912e-06
0.47775	-3.08197e-06	-3.09418e-06	-3.07434e-06	-3.08655e-06	-3.06244e-06	-2.96967e-06	-2.88116e-06	-2.68127e-06	-2.53021e-06	-2.31384e-06
0.47272	-3.14697e-06	-3.18298e-06	-3.16528e-06	-3.1369e-06	-3.11859e-06	-3.02216e-06	-2.92969e-06	-2.75848e-06	-2.60101e-06	-2.38495e-06
0.46768	-3.23334e-06	-3.23303e-06	-3.21686e-06	-3.21594e-06	-3.19122e-06	-3.09448e-06	-3.01178e-06	-2.79358e-06	-2.63458e-06	-2.41394e-06
0.46265	-3.28979e-06	-3.32123e-06	-3.29865e-06	-3.28217e-06	-3.26202e-06	-3.15979e-06	-3.05603e-06	-2.87262e-06	-2.70935e-06	-2.47833e-06
0.45761	-3.38745e-06	-3.37677e-06	-3.3606e-06	-3.34686e-06	-3.3255e-06	-3.22052e-06	-3.1424e-06	-2.90619e-06	-2.73804e-06	-2.51129e-06
0.45258	-3.43811e-06	-3.45703e-06	-3.43597e-06	-3.42865e-06	-3.40118e-06	-3.29529e-06	-3.18268e-06	-2.98706e-06	-2.82043e-06	-2.57416e-06
0.44754	-3.53882e-06	-3.5321e-06	-3.51959e-06	-3.48694e-06	-3.46527e-06	-3.35205e-06	-3.27606e-06	-3.02521e-06	-2.8476e-06	-2.60803e-06
0.4425	-3.59985e-06	-3.60596e-06	-3.58398e-06	-3.58002e-06	-3.55652e-06	-3.43628e-06	-3.31635e-06	-3.10333e-06	-2.92358e-06	-2.66235e-06
0.43747	-3.71002e-06	-3.69202e-06	-3.67065e-06	-3.6319e-06	-3.59589e-06	-3.48328e-06	-3.40424e-06	-3.14331e-06	-2.95532e-06	-2.70447e-06
0.43243	-3.77502e-06	-3.75824e-06	-3.73749e-06	-3.73596e-06	-3.69995e-06	-3.57849e-06	-3.45215e-06	-3.21899e-06	-3.03101e-06	-2.75482e-06
0.4274	-3.87451e-06	-3.86292e-06	-3.84003e-06	-3.78723e-06	-3.74634e-06	-3.63098e-06	-3.53973e-06	-3.26904e-06	-3.07007e-06	-2.80334e-06
0.42236	-3.94623e-06	-3.91876e-06	-3.89862e-06	-3.89801e-06	-3.8678e-06	-3.72223e-06	-3.59436e-06	-3.3374e-06	-3.13782e-06	-2.84424e-06
0.41733	-4.03839e-06	-4.0329e-06	-4.00726e-06	-3.94897e-06	-3.91785e-06	-3.77045e-06	-3.67584e-06	-3.39447e-06	-3.18634e-06	-2.90497e-06
0.41229	-4.12354e-06	-4.10492e-06	-4.07013e-06	-4.06158e-06	-4.02618e-06	-3.89008e-06	-3.74725e-06	-3.45947e-06	-3.24921e-06	-2.93823e-06
0.40726	-4.23706e-06	-4.21143e-06	-4.18549e-06	-4.12506e-06	-4.07654e-06	-3.93951e-06	-3.81989e-06	-3.52905e-06	-3.30627e-06	-3.00659e-06
0.40222	-4.32648e-06	-4.28223e-06	-4.25171e-06	-4.23279e-06	-4.18182e-06	-4.03137e-06	-3.9035e-06	-3.58276e-06	-3.35785e-06	-3.03406e-06
0.39719	-4.43573e-06	-4.39606e-06	-4.36798e-06	-4.30542e-06	-4.2627e-06	-4.10614e-06	-3.96515e-06	-3.66638e-06	-3.4314e-06	-3.10608e-06
0.39215	-4.52515e-06	-4.47601e-06	-4.44397e-06	-4.4101e-06	-4.35822e-06	-4.19067e-06	-4.06616e-06	-3.71765e-06	-3.47321e-06	-3.13263e-06
0.38711	-4.63623e-06	-4.59015e-06	-4.56238e-06	-4.50287e-06	-4.45007e-06	-4.28223e-06	-4.12537e-06	-3.80463e-06	-3.55286e-06	-3.20404e-06
0.38208	-4.7522e-06	-4.6814e-06	-4.64478e-06	-4.59412e-06	-4.53613e-06	-4.35822e-06	-4.23187e-06	-3.85437e-06	-3.59344e-06	-3.23364e-06
0.37705	-4.84314e-06	-4.79431e-06	-4.75769e-06	-4.70398e-06	-4.64752e-06	-4.46228e-06	-4.28955e-06	-3.94653e-06	-3.6792e-06	-3.30261e-06
0.37201	-4.97131e-06	-4.89807e-06	-4.86145e-06	-4.79126e-06	-4.72229e-06	-4.53522e-06	-4.4046e-06	-3.99658e-06	-3.71307e-06	-3.33618e-06
0.36697	-5.07202e-06	-5.00488e-06	-4.96826e-06	-4.91028e-06	-4.84009e-06	-4.65271e-06	-4.46075e-06	-4.09088e-06	-3.80371e-06	-3.40088e-06
0.36194	-5.21545e-06	-5.13e-06	-5.08728e-06	-4.99573e-06	-4.92859e-06	-4.72351e-06	-4.57214e-06	-4.14246e-06	-3.84155e-06	-3.43994e-06
0.3569	-5.32227e-06	-5.23376e-06	-5.18799e-06	-5.13306e-06	-5.05676e-06	-4.84619e-06	-4.6405e-06	-4.23798e-06	-3.92578e-06	-3.49792e-06
0.35187	-5.46875e-06	-5.37109e-06	-5.32532e-06	-5.22156e-06	-5.14221e-06	-4.92249e-06	-4.74854e-06	-4.29138e-06	-3.96881e-06	-3.5437e-06
0.34683	-5.58167e-06	-5.47485e-06	-5.41687e-06	-5.35889e-06	-5.26733e-06	-5.04761e-06	-4.82483e-06	-4.38232e-06	-4.04633e-06	-3.59344e-06
0.3418	-5.75867e-06	-5.62439e-06	-5.56946e-06	-5.44739e-06	-5.34973e-06	-5.1239e-06	-4.93469e-06	-4.44183e-06	-4.09149e-06	-3.64349e-06
0.33676	-5.85327e-06	-5.7312e-06	-5.66101e-06	-5.59387e-06	-5.48706e-06	-5.24902e-06	-5.02625e-06	-4.52606e-06	-4.16199e-06	-3.68256e-06
0.33173	-6.02722e-06	-5.88684e-06	-5.8197e-06	-5.68542e-06	-5.57861e-06	-5.33142e-06	-5.1178e-06	-4.59229e-06	-4.21631e-06	-3.73932e-06
0.32669	-6.1554e-06	-5.99976e-06	-5.92346e-06	-5.82886e-06	-5.70068e-06	-5.44739e-06	-5.21545e-06	-4.66309e-06	-4.27124e-06	-3.76648e-06
0.32166	-6.32019e-06	-6.15845e-06	-6.07605e-06	-5.92957e-06	-5.81055e-06	-5.54199e-06	-5.28259e-06	-4.73541e-06	-4.33014e-06	-3.82324e-06
0.31662	-6.46667e-06	-6.27747e-06	-6.18896e-06	-6.06689e-06	-5.91736e-06	-5.64575e-06	-5.39246e-06	-4.78821e-06	-4.36615e-06	-3.8446e-06
0.31158	-6.62842e-06	-6.44226e-06	-6.34766e-06	-6.18896e-06	-6.03027e-06	-5.75562e-06	-5.45654e-06	-4.87061e-06	-4.43939e-06	-3.9035e-06
0.30655	-6.78711e-06	-6.57043e-06	-6.45752e-06	-6.30188e-06	-6.13708e-06	-5.82886e-06	-5.5603e-06	-4.90723e-06	-4.4574e-06	-3.9093e-06
0.30151	-6.93054e-06	-6.70471e-06	-6.58264e-06	-6.4209e-06	-6.25305e-06	-5.93567e-06	-5.60913e-06	-4.97742e-06	-4.51782e-06	-3.95691e-06
0.29648	-7.09839e-06	-6.8573e-06	-6.71082e-06	-6.51855e-06	-6.32935e-06	-5.99365e-06	-5.70984e-06	-4.99878e-06	-4.52118e-06	-3.95996e-06
0.29144	-7.22046e-06	-6.96106e-06	-6.81458e-06	-6.64368e-06	-6.44836e-06	-6.08826e-06	-5.74646e-06	-5.06287e-06	-4.57611e-06	-3.9978e-06
0.28641	-7.40662e-06	-7.10144e-06	-6.93665e-06	-6.71082e-06	-6.49414e-06	-6.14014e-06	-5.82886e-06	-5.07202e-06	-4.56665e-06	-3.99017e-06
0.28137	-7.50427e-06	-7.18994e-06	-7.02209e-06	-6.82678e-06	-6.5918e-06	-6.22253e-06	-5.85022e-06	-5.11475e-06	-4.60876e-06	-4.01459e-06
0.27634	-7.64771e-06	-7.33337e-06	-7.12891e-06	-6.88171e-06	-6.63452e-06	-6.24695e-06	-5.90515e-06	-5.10864e-06	-4.58862e-06	-3.99902e-06
0.2713	-7.73315e-06	-7.39136e-06	-7.18384e-06	-6.97021e-06	-6.69556e-06	-6.30798e-06	-5.91736e-06	-5.13916e-06	-4.60724e-06	-4.00574e-06
0.26627	-7.86438e-06	-7.48596e-06	-7.26929e-06	-6.98853e-06	-6.71387e-06	-6.30798e-06	-5.93872e-06	-5.11169e-06	-4.58069e-06	-3.9856e-06
0.26123	-7.92542e-06	-7.53174e-06	-7.2937e-06	-7.06177e-06	-6.7627e-06	-6.3324e-06	-5.93872e-06	-5.11475e-06	-4.57428e-06	-3.97095e-06
0.2562	-8.01392e-06	-7.60803e-06	-7.34558e-06	-7.06177e-06	-6.75354e-06	-6.32019e-06	-5.91736e-06	-5.07813e-06	-4.53918e-06	-3.94745e-06
0.25116	-8.04749e-06	-7.60498e-06	-7.33948e-06	-7.07703e-06	-6.74744e-06	-6.30493e-06	-5.9082e-06	-5.05981e-06	-4.50378e-06	-3.91449e-06
0.24612	-8.10242e-06	-7.63245e-06	-7.34863e-06	-7.04956e-06	-6.71387e-06	-6.27136e-06	-5.84717e-06	-5.00183e-06	-4.46289e-06	-3.88397e-06
0.24109	-8.078e-06	-7.60803e-06	-7.30286e-06	-7.02209e-06	-6.66199e-06	-6.21033e-06	-5.81055e-06	-4.94995e-06	-4.40186e-06	-3.83057e-06
0.23605	-8.07495e-06	-7.58667e-06	-7.27234e-06	-6.97021e-06	-6.61621e-06	-6.15845e-06	-5.71594e-06	-4.88586e-06	-4.35577e-06	-3.79822e-06
0.23102	-8.00171e-06	-7.51343e-06	-7.18994e-06	-6.88171e-06	-6.5094e-06	-6.05774e-06	-5.65796e-06	-4.80347e-06	-4.26697e-06	-3.7262e-06
0.22598	-7.95288e-06	-7.44019e-06	-7.10754e-06	-6.80237e-06	-6.43921e-06	-5.9845e-06	-5.54199e-06	-4.72839e-06	-4.21509e-06	-3.68896e-06
0.22095	-7.86133e-06	-7.34253e-06	-6.99463e-06	-6.67419e-06	-6.28967e-06	-5.84412e-06	-5.45654e-06	-4.62128e-06	-4.11102e-06	-3.60535e-06
0.21591	-7.73926e-06	-7.20825e-06	-6.8573e-06	-6.56738e-06	-6.19202e-06	-5.74036e-06	-5.31311e-06	-4.53918e-06	-4.05426e-06	-3.56842e-06
0.21088	-7.59583e-06	-7.07397e-06	-6.71692e-06	-6.39648e-06	-6.02112e-06	-5.58777e-06	-5.2124e-06	-4.41406e-06	-3.94226e-06	-3.48145e-06
0.20584	-7.38831e-06	-6.90002e-06	-6.54602e-06	-6.26221e-06	-5.896e-06	-5.46265e-06	-5.05676e-06	-4.33411e-06	-3.8797e-06	-3.43628e-06
0.20081	-7.23572e-06	-6.72913e-06	-6.38428e-06	-6.06689e-06	-5.70679e-06	-5.29785e-06	-4.93164e-06	-4.20502e-06	-3.77014e-06	-3.35602e-06
0.19577	-7.01294e-06	-6.52771e-06	-6.18286e-06	-5.92041e-06	-5.56335e-06	-5.16357e-06	-4.78516e-06	-4.12354e-06	-3.71063e-06	-3.31116e-06
0.19073	-6.82068e-06	-6.35071e-06	-6.00891e-06	-5.70984e-06	-5.38025e-06	-4.99573e-06	-4.65179e-06	-4.00055e-06	-3.60931e-06	-3.2373e-06
0.1857	-6.56738e-06	-6.11877e-06	-5.80444e-06	-5.56335e-06	-5.22461e-06	-4.8645e-06	-4.52179e-06	-3.92395e-06	-3.54706e-06	-3.19305e-06
0.18066	-6.37512e-06	-5.94177e-06	-5.6366e-06	-5.37109e-06	-5.05981e-06	-4.70886e-06	-4.38629e-06	-3.8092e-06	-3.46069e-06	-3.13141e-06
0.17563	-6.12488e-06	-5.71899e-06	-5.43823e-06	-5.21545e-06	-4.90723e-06	-4.57611e-06	-4.2865e-06	-3.74268e-06	-3.39935e-06	-3.08411e-06
0.17059	-5.94177e-06	-5.5481e-06	-5.28564e-06	-5.03845e-06	-4.76807e-06	-4.45496e-06	-4.15436e-06	-3.64258e-06	-3.33374e-06	-3.03528e-06
0.16556	-5.70679e-06	-5.35889e-06	-5.09949e-06	-4.90112e-06	-4.61884e-06	-4.32526e-06	-4.06494e-06	-3.58276e-06	-3.27087e-06	-2.98767e-06
0.16052	-5.53284e-06	-5.19104e-06	-4.96826e-06	-4.758e-06	-4.51569e-06	-4.23004e-06	-3.94714e-06	-3.49823e-06	-3.22327e-06	-2.95227e-06
0.15549	-5.34058e-06	-5.03235e-06	-4.81567e-06	-4.62708e-06	-4.37347e-06	-4.1098e-06	-3.88306e-06	-3.44604e-06	-3.15918e-06	-2.90283e-06
0.15045	-5.18188e-06	-4.88281e-06	-4.69971e-06	-4.51477e-06	-4.28955e-06	-4.04083e-06	-3.77838e-06	-3.38379e-06	-3.12714e-06	-2.88208e-06
0.14542	-5.02625e-06	-4.75311e-06	-4.57123e-06	-4.38843e-06	-4.15924e-06	-3.92395e-06	-3.72223e-06	-3.32153e-06	-3.06366e-06	-2.8302e-06
0.14038	-4.87976e-06	-4.61853e-06	-4.47021e-06	-4.30939e-06	-4.11041e-06	-3.87634e-06	-3.63312e-06	-3.28125e-06	-3.04901e-06	-2.81891e-06
0.13534	-4.76227e-06	-4.52209e-06	-4.37164e-06	-4.18945e-06	-3.99353e-06	-3.77716e-06	-3.59283e-06	-3.22144e-06	-2.98065e-06	-2.76733e-06
0.13031	-4.6286e-06	-4.39789e-06	-4.27582e-06	-4.13452e-06	-3.93951e-06	-3.73383e-06	-3.51471e-06	-3.19397e-06	-2.97455e-06	-2.76367e-06
0.12528	-4.53644e-06	-4.32251e-06	-4.20044e-06	-4.03046e-06	-3.84705e-06	-3.64777e-06	-3.46313e-06	-3.13049e-06	-2.9129e-06	-2.71301e-06
0.12024	-4.41101e-06	-4.21478e-06	-4.10736e-06	-3.98102e-06	-3.80096e-06	-3.61115e-06	-3.41339e-06	-3.11462e-06	-2.91046e-06	-2.70996e-06
0.1152	-4.3399e-06	-4.14764e-06	-4.05396e-06	-3.88428e-06	-3.72375e-06	-3.53912e-06	-3.36517e-06	-3.0545e-06	-2.85431e-06	-2.66693e-06
0.11017	-4.23035e-06	-4.05212e-06	-3.96332e-06	-3.84949e-06	-3.67188e-06	-3.49487e-06	-3.31879e-06	-3.04138e-06	-2.84943e-06	-2.66113e-06
0.10513	-4.16992e-06	-3.99506e-06	-3.92273e-06	-3.76404e-06	-3.6142e-06	-3.44055e-06	-3.2605e-06	-2.9837e-06	-2.8009e-06	-2.62482e-06
0.1001	-4.06921e-06	-3.91235e-06	-3.83698e-06	-3.72101e-06	-3.55377e-06	-3.39447e-06	-3.23364e-06	-2.97394e-06	-2.79114e-06	-2.61505e-06
0.09506	-4.02161e-06	-3.85925e-06	-3.80219e-06	-3.6554e-06	-3.51563e-06	-3.35388e-06	-3.17322e-06	-2.92236e-06	-2.75421e-06	-2.58545e-06
0.09003	-3.92578e-06	-3.78632e-06	-3.72406e-06	-3.61023e-06	-3.44818e-06	-3.29498e-06	-3.15887e-06	-2.91016e-06	-2.73651e-06	-2.57019e-06
0.08499	-3.8858e-06	-3.72986e-06	-3.6908e-06	-3.55713e-06	-3.43018e-06	-3.27393e-06	-3.09265e-06	-2.86316e-06	-2.7124e-06	-2.55035e-06
0.07996	-3.81104e-06	-3.66913e-06	-3.62793e-06	-3.50525e-06	-3.35632e-06	-3.21167e-06	-3.08258e-06	-2.85065e-06	-2.6825e-06	-2.5293e-06
0.07492	-3.75854e-06	-3.61969e-06	-3.59253e-06	-3.47015e-06	-3.34015e-06	-3.19763e-06	-3.02124e-06	-2.81372e-06	-2.67578e-06	-2.51831e-06
0.06989	-3.69751e-06	-3.57086e-06	-3.5379e-06	-3.40942e-06	-3.26904e-06	-3.13599e-06	-3.013e-06	-2.79297e-06	-2.6355e-06	-2.48962e-06
0.06485	-3.6496e-06	-3.508e-06	-3.49426e-06	-3.3847e-06	-3.26569e-06	-3.12836e-06	-2.95807e-06	-2.7655e-06	-2.63702e-06	-2.48657e-06
0.05981	-3.60321e-06	-3.47931e-06	-3.45581e-06	-3.32642e-06	-3.19946e-06	-3.06427e-06	-2.95166e-06	-2.73712e-06	-2.58911e-06	-2.45331e-06
0.05478	-3.54828e-06	-3.41248e-06	-3.40668e-06	-3.31207e-06	-3.1839e-06	-3.05878e-06	-2.90619e-06	-2.72125e-06	-2.59857e-06	-2.45453e-06
0.04974	-3.51624e-06	-3.39508e-06	-3.38074e-06	-3.24799e-06	-3.13263e-06	-3.00598e-06	-2.88422e-06	-2.68768e-06	-2.55249e-06	-2.42004e-06
0.04471	-3.4613e-06	-3.33435e-06	-3.32153e-06	-3.23547e-06	-3.11157e-06	-2.99225e-06	-2.85309e-06	-2.677e-06	-2.55981e-06	-2.42645e-06
0.03967	-3.44238e-06	-3.32184e-06	-3.30872e-06	-3.17627e-06	-3.07373e-06	-2.95166e-06	-2.8244e-06	-2.63794e-06	-2.5177e-06	-2.38983e-06
0.03464	-3.3786e-06	-3.26385e-06	-3.24829e-06	-3.16528e-06	-3.03619e-06	-2.92633e-06	-2.80914e-06	-2.63733e-06	-2.5238e-06	-2.3941e-06
0.0296	-3.36945e-06	-3.25165e-06	-3.23883e-06	-3.10883e-06	-3.01544e-06	-2.9007e-06	-2.76581e-06	-2.59003e-06	-2.48688e-06	-2.36206e-06
0.02457	-3.32275e-06	-3.20618e-06	-3.17902e-06	-3.09509e-06	-2.96631e-06	-2.86377e-06	-2.76123e-06	-2.59064e-06	-2.48901e-06	-2.3642e-06
0.01953	-3.29742e-06	-3.19397e-06	-3.17413e-06	-3.05115e-06	-2.95593e-06	-2.8476e-06	-2.71362e-06	-2.54852e-06	-2.46338e-06	-2.33765e-06
0.0145	-3.27057e-06	-3.15887e-06	-3.12012e-06	-3.03009e-06	-2.901e-06	-2.79877e-06	-2.71545e-06	-2.547e-06	-2.45605e-06	-2.33948e-06
0.00946	-3.23975e-06	-3.13965e-06	-3.11096e-06	-2.99622e-06	-2.89795e-06	-2.79755e-06	-2.66449e-06	-2.50763e-06	-2.4408e-06	-2.32086e-06
0.00443	-3.22968e-06	-3.11859e-06	-3.06427e-06	-2.96417e-06	-2.8421e-06	-2.74567e-06	-2.66693e-06	-2.50671e-06	-2.42615e-06	-2.31781e-06
-0.000610352	-3.18939e-06	-3.09753e-06	-3.0542e-06	-2.95502e-06	-2.84576e-06	-2.74689e-06	-2.62268e-06	-2.47437e-06	-2.42645e-06	-2.30927e-06
-0.00565	-3.19611e-06	-3.09448e-06	-3.02002e-06	-2.91656e-06	-2.79938e-06	-2.70203e-06	-2.62604e-06	-2.4762e-06	-2.40234e-06	-2.30286e-06
-0.01068	-3.16071e-06	-3.06702e-06	-3.00934e-06	-2.92236e-06	-2.80853e-06	-2.71515e-06	-2.59399e-06	-2.45453e-06	-2.41364e-06	-2.30652e-06
-0.01572	-3.17383e-06	-3.07648e-06	-2.99347e-06	-2.88788e-06	-2.77771e-06	-2.67822e-06	-2.60406e-06	-2.45667e-06	-2.38708e-06	-2.29797e-06
-0.02075	-3.14545e-06	-3.05603e-06	-2.98401e-06	-2.91046e-06	-2.79175e-06	-2.69409e-06	-2.59094e-06	-2.453e-06	-2.41302e-06	-2.31628e-06
-0.02579	-3.1839e-06	-3.07526e-06	-2.98737e-06	-2.8833e-06	-2.78412e-06	-2.68341e-06	-2.60284e-06	-2.4588e-06	-2.39014e-06	-2.30713e-06
-0.03082	-3.1604e-06	-3.06824e-06	-2.97821e-06	-2.91962e-06	-2.80182e-06	-2.70935e-06	-2.61444e-06	-2.47833e-06	-2.42859e-06	-2.3407e-06
-0.03586	-3.21564e-06	-3.10577e-06	-3.01575e-06	-2.91138e-06	-2.82684e-06	-2.72369e-06	-2.63123e-06	-2.48718e-06	-2.42096e-06	-2.33856e-06
-0.04089	-3.21045e-06	-3.11523e-06	-3.01788e-06	-2.96783e-06	-2.84912e-06	-2.75757e-06	-2.67761e-06	-2.53326e-06	-2.47162e-06	-2.38495e-06
-0.04593	-3.29285e-06	-3.17566e-06	-3.0835e-06	-2.98523e-06	-2.90649e-06	-2.80884e-06	-2.7002e-06	-2.55524e-06	-2.48322e-06	-2.39594e-06
-0.05096	-3.32886e-06	-3.22662e-06	-3.1189e-06	-3.05908e-06	-2.94586e-06	-2.85736e-06	-2.77985e-06	-2.62543e-06	-2.54883e-06	-2.45758e-06
-0.056	-3.45245e-06	-3.32214e-06	-3.22449e-06	-3.12439e-06	-3.04169e-06	-2.94464e-06	-2.82471e-06	-2.66541e-06	-2.58789e-06	-2.49146e-06
-0.06104	-3.53668e-06	-3.42041e-06	-3.30444e-06	-3.22815e-06	-3.10852e-06	-3.01453e-06	-2.93762e-06	-2.76794e-06	-2.66846e-06	-2.56927e-06
-0.06607	-3.70514e-06	-3.55255e-06	-3.45856e-06	-3.35052e-06	-3.2486e-06	-3.14819e-06	-3.01331e-06	-2.83356e-06	-2.74475e-06	-2.62756e-06
-0.07111	-3.85254e-06	-3.71857e-06	-3.59344e-06	-3.48724e-06	-3.35785e-06	-3.25378e-06	-3.15979e-06	-2.96265e-06	-2.84302e-06	-2.72644e-06
-0.07614	-4.06281e-06	-3.89648e-06	-3.797e-06	-3.67126e-06	-3.54523e-06	-3.4317e-06	-3.28033e-06	-3.06702e-06	-2.96021e-06	-2.81952e-06
-0.08118	-4.2926e-06	-4.13025e-06	-3.9917e-06	-3.85254e-06	-3.7088e-06	-3.58276e-06	-3.46649e-06	-3.2312e-06	-3.07831e-06	-2.94434e-06
-0.08621	-4.55017e-06	-4.35486e-06	-4.24072e-06	-4.09912e-06	-3.94043e-06	-3.81226e-06	-3.63525e-06	-3.3786e-06	-3.24738e-06	-3.07831e-06
-0.09125	-4.85229e-06	-4.6579e-06	-4.5105e-06	-4.32556e-06	-4.16779e-06	-4.01489e-06	-3.86719e-06	-3.58337e-06	-3.40118e-06	-3.23273e-06
-0.09628	-5.16052e-06	-4.93774e-06	-4.80957e-06	-4.63898e-06	-4.45129e-06	-4.29352e-06	-4.10187e-06	-3.78632e-06	-3.61938e-06	-3.41583e-06
-0.10132	-5.53894e-06	-5.30701e-06	-5.14832e-06	-4.92859e-06	-4.74945e-06	-4.5752e-06	-4.37164e-06	-4.03351e-06	-3.81348e-06	-3.61053e-06
-0.10635	-5.9021e-06	-5.6488e-06	-5.51147e-06	-5.30701e-06	-5.08118e-06	-4.90112e-06	-4.67316e-06	-4.29718e-06	-4.08783e-06	-3.84705e-06
-0.11139	-6.35986e-06	-6.07605e-06	-5.92346e-06	-5.65796e-06	-5.45349e-06	-5.24597e-06	-5.00183e-06	-4.59656e-06	-4.33899e-06	-4.0863e-06
-0.11643	-6.7749e-06	-6.49719e-06	-6.32629e-06	-6.09741e-06	-5.83801e-06	-5.62744e-06	-5.38025e-06	-4.92859e-06	-4.66827e-06	-4.38629e-06
-0.12146	-7.29675e-06	-6.95801e-06	-6.80847e-06	-6.52161e-06	-6.28662e-06	-6.05469e-06	-5.75562e-06	-5.27649e-06	-4.98047e-06	-4.67651e-06
-0.1265	-7.76367e-06	-7.4646e-06	-7.27844e-06	-7.01294e-06	-6.72302e-06	-6.48499e-06	-6.20422e-06	-5.67932e-06	-5.36499e-06	-5.0415e-06
-0.13153	-8.34045e-06	-7.97424e-06	-7.82471e-06	-7.50122e-06	-7.23572e-06	-6.97632e-06	-6.63452e-06	-6.08521e-06	-5.74646e-06	-5.39246e-06
-0.13657	-8.88062e-06	-8.54187e-06	-8.33435e-06	-8.03833e-06	-7.73926e-06	-7.46155e-06	-7.15332e-06	-6.55212e-06	-6.19507e-06	-5.81665e-06
-0.1416	-9.48486e-06	-9.07593e-06	-8.93555e-06	-8.59985e-06	-8.30994e-06	-8.02307e-06	-7.6416e-06	-7.01294e-06	-6.64368e-06	-6.23779e-06
-0.14664	-1.00616e-05	-9.70764e-06	-9.50012e-06	-9.16748e-06	-8.85315e-06	-8.56018e-06	-8.20923e-06	-7.547e-06	-7.13501e-06	-6.71997e-06
-0.15167	-1.07056e-05	-1.02753e-05	-1.01318e-05	-9.78394e-06	-9.4696e-06	-9.16748e-06	-8.7616e-06	-8.05969e-06	-7.65686e-06	-7.20825e-06
-0.15671	-1.13312e-05	-1.09314e-05	-1.07422e-05	-1.03851e-05	-1.00586e-05	-9.74731e-06	-9.37195e-06	-8.64563e-06	-8.20007e-06	-7.74841e-06
-0.16174	-1.19843e-05	-1.15112e-05	-1.138e-05	-1.10321e-05	-1.07086e-05	-1.04065e-05	-9.96399e-06	-9.2041e-06	-8.78601e-06	-8.29163e-06
-0.16678	-1.26251e-05	-1.21887e-05	-1.203e-05	-1.16394e-05	-1.13312e-05	-1.10138e-05	-1.05988e-05	-9.82666e-06	-9.35669e-06	-8.87451e-06
-0.17181	-1.32813e-05	-1.28052e-05	-1.26801e-05	-1.23108e-05	-1.19781e-05	-1.16547e-05	-1.12366e-05	-1.04248e-05	-9.9884e-06	-9.47571e-06
-0.17685	-1.39313e-05	-1.34613e-05	-1.3324e-05	-1.29425e-05	-1.26373e-05	-1.23077e-05	-1.18805e-05	-1.10779e-05	-1.05804e-05	-1.00891e-05
-0.18188	-1.4566e-05	-1.40961e-05	-1.39648e-05	-1.35986e-05	-1.32935e-05	-1.29517e-05	-1.25336e-05	-1.17004e-05	-1.12518e-05	-1.07239e-05
-0.18692	-1.5213e-05	-1.47186e-05	-1.46027e-05	-1.42151e-05	-1.39404e-05	-1.36139e-05	-1.31714e-05	-1.23505e-05	-1.18622e-05	-1.13586e-05
-0.19196	-1.58051e-05	-1.53503e-05	-1.52191e-05	-1.48621e-05	-1.45477e-05	-1.42212e-05	-1.38275e-05	-1.297e-05	-1.25397e-05	-1.20209e-05
-0.19699	-1.64551e-05	-1.59393e-05	-1.58447e-05	-1.54602e-05	-1.52069e-05	-1.4859e-05	-1.4444e-05	-1.36139e-05	-1.31561e-05	-1.26526e-05
-0.20203	-1.70105e-05	-1.65436e-05	-1.64215e-05	-1.60736e-05	-1.57654e-05	-1.54785e-05	-1.50818e-05	-1.42395e-05	-1.38062e-05	-1.33179e-05
-0.20706	-1.76239e-05	-1.70898e-05	-1.70044e-05	-1.6629e-05	-1.63849e-05	-1.60828e-05	-1.56677e-05	-1.48376e-05	-1.44073e-05	-1.39435e-05
-0.2121	-1.81061e-05	-1.76514e-05	-1.75354e-05	-1.71936e-05	-1.69281e-05	-1.6626e-05	-1.6275e-05	-1.54419e-05	-1.50391e-05	-1.45844e-05
-0.21713	-1.86646e-05	-1.81488e-05	-1.80603e-05	-1.77277e-05	-1.74988e-05	-1.71967e-05	-1.68121e-05	-1.60095e-05	-1.56128e-05	-1.51703e-05
-0.22217	-1.91711e-05	-1.86768e-05	-1.85486e-05	-1.82129e-05	-1.79657e-05	-1.77002e-05	-1.73645e-05	-1.6568e-05	-1.61896e-05	-1.57806e-05
-0.2272	-1.96503e-05	-1.90918e-05	-1.90399e-05	-1.86981e-05	-1.84723e-05	-1.8222e-05	-1.78497e-05	-1.70929e-05	-1.67358e-05	-1.63177e-05
-0.23224	-2.00592e-05	-1.95801e-05	-1.94489e-05	-1.91223e-05	-1.89087e-05	-1.86371e-05	-1.83502e-05	-1.75995e-05	-1.72424e-05	-1.68732e-05
-0.23727	-2.05231e-05	-1.9928e-05	-1.9873e-05	-1.95526e-05	-1.93268e-05	-1.91071e-05	-1.87805e-05	-1.80145e-05	-1.77216e-05	-1.73676e-05
-0.24231	-2.08527e-05	-2.03888e-05	-2.02271e-05	-1.99036e-05	-1.97357e-05	-1.94672e-05	-1.91956e-05	-1.84662e-05	-1.81702e-05	-1.78436e-05
-0.24735	-2.12128e-05	-2.0694e-05	-2.05994e-05	-2.02728e-05	-2.00684e-05	-1.98425e-05	-1.95618e-05	-1.88324e-05	-1.85883e-05	-1.82648e-05
-0.25238	-2.15271e-05	-2.10388e-05	-2.08923e-05	-2.05719e-05	-2.04285e-05	-2.01569e-05	-1.99097e-05	-1.922e-05	-1.89453e-05	-1.86676e-05
-0.25742	-2.18353e-05	-2.12708e-05	-2.12036e-05	-2.08893e-05	-2.07184e-05	-2.0517e-05	-2.02332e-05	-1.95221e-05	-1.93085e-05	-1.90308e-05
-0.26245	-2.21497e-05	-2.1582e-05	-2.146e-05	-2.11273e-05	-2.09625e-05	-2.07672e-05	-2.05048e-05	-1.98364e-05	-1.95984e-05	-1.93481e-05
-0.26749	-2.23663e-05	-2.18567e-05	-2.17072e-05	-2.13989e-05	-2.12067e-05	-2.09991e-05	-2.07825e-05	-2.01019e-05	-1.99005e-05	-1.96503e-05
-0.27252	-2.26166e-05	-2.20459e-05	-2.19391e-05	-2.15942e-05	-2.14447e-05	-2.12189e-05	-2.099e-05	-2.03369e-05	-2.01263e-05	-1.99036e-05
-0.27756	-2.28027e-05	-2.23053e-05	-2.21252e-05	-2.1814e-05	-2.16309e-05	-2.14355e-05	-2.12158e-05	-2.05414e-05	-2.03674e-05	-2.01385e-05
-0.28259	-2.3056e-05	-2.24792e-05	-2.2345e-05	-2.20032e-05	-2.18445e-05	-2.164e-05	-2.13806e-05	-2.07367e-05	-2.05353e-05	-2.03247e-05
-0.28763	-2.32086e-05	-2.2699e-05	-2.24854e-05	-2.21741e-05	-2.19818e-05	-2.17896e-05	-2.1579e-05	-2.09076e-05	-2.07367e-05	-2.05109e-05
-0.29266	-2.34375e-05	-2.28302e-05	-2.26807e-05	-2.23358e-05	-2.21649e-05	-2.19543e-05	-2.17133e-05	-2.10449e-05	-2.08649e-05	-2.0639e-05
-0.2977	-2.35657e-05	-2.3053e-05	-2.2821e-05	-2.24823e-05	-2.2287e-05	-2.2049e-05	-2.18781e-05	-2.12006e-05	-2.10052e-05	-2.07977e-05
-0.30273	-2.38159e-05	-2.31903e-05	-2.2995e-05	-2.26532e-05	-2.24457e-05	-2.22351e-05	-2.1994e-05	-2.13165e-05	-2.1109e-05	-2.08862e-05
-0.30777	-2.39075e-05	-2.33887e-05	-2.31293e-05	-2.27844e-05	-2.25861e-05	-2.23328e-05	-2.21375e-05	-2.14386e-05	-2.12311e-05	-2.10083e-05
-0.31281	-2.41028e-05	-2.35321e-05	-2.33032e-05	-2.29584e-05	-2.27386e-05	-2.24976e-05	-2.22595e-05	-2.15393e-05	-2.13379e-05	-2.10907e-05
-0.31784	-2.42737e-05	-2.37305e-05	-2.34558e-05	-2.30774e-05	-2.28668e-05	-2.26166e-05	-2.23877e-05	-2.16705e-05	-2.14233e-05	-2.11945e-05
-0.32288	-2.44598e-05	-2.38495e-05	-2.36084e-05	-2.32544e-05	-2.30469e-05	-2.27661e-05	-2.25098e-05	-2.1759e-05	-2.15271e-05	-2.12555e-05
-0.32791	-2.46094e-05	-2.40662e-05	-2.3761e-05	-2.33826e-05	-2.3111e-05	-2.28973e-05	-2.26288e-05	-2.1875e-05	-2.16095e-05	-2.1344e-05
-0.33295	-2.47772e-05	-2.42096e-05	-2.39563e-05	-2.35779e-05	-2.32941e-05	-2.30377e-05	-2.27844e-05	-2.19666e-05	-2.17255e-05	-2.14233e-05
-0.33798	-2.49908e-05	-2.44202e-05	-2.40936e-05	-2.37091e-05	-2.34802e-05	-2.32086e-05	-2.29004e-05	-2.21161e-05	-2.18048e-05	-2.1521e-05
-0.34302	-2.5177e-05	-2.46063e-05	-2.43011e-05	-2.39197e-05	-2.36115e-05	-2.33551e-05	-2.30774e-05	-2.22168e-05	-2.19452e-05	-2.15942e-05
-0.34805	-2.53937e-05	-2.48016e-05	-2.45056e-05	-2.40814e-05	-2.38312e-05	-2.35413e-05	-2.32025e-05	-2.23755e-05	-2.20337e-05	-2.17102e-05
-0.35309	-2.56256e-05	-2.50183e-05	-2.46857e-05	-2.43103e-05	-2.3999e-05	-2.36908e-05	-2.33978e-05	-2.24976e-05	-2.21924e-05	-2.18109e-05
-0.35812	-2.58484e-05	-2.52136e-05	-2.48962e-05	-2.45026e-05	-2.4231e-05	-2.39044e-05	-2.35474e-05	-2.26685e-05	-2.229e-05	-2.19269e-05
-0.36316	-2.60803e-05	-2.54913e-05	-2.50977e-05	-2.47162e-05	-2.43958e-05	-2.40906e-05	-2.3761e-05	-2.2818e-05	-2.2464e-05	-2.20581e-05
-0.36819	-2.63184e-05	-2.56866e-05	-2.53601e-05	-2.49512e-05	-2.46063e-05	-2.43103e-05	-2.39349e-05	-2.2995e-05	-2.25922e-05	-2.21802e-05
-0.37323	-2.65625e-05	-2.59735e-05	-2.55768e-05	-2.51709e-05	-2.48383e-05	-2.45178e-05	-2.41669e-05	-2.31781e-05	-2.27905e-05	-2.23511e-05
-0.37827	-2.68555e-05	-2.61871e-05	-2.58606e-05	-2.54486e-05	-2.50824e-05	-2.47772e-05	-2.43744e-05	-2.33704e-05	-2.29553e-05	-2.24823e-05
-0.3833	-2.71027e-05	-2.65198e-05	-2.60834e-05	-2.56744e-05	-2.53418e-05	-2.50061e-05	-2.46216e-05	-2.3587e-05	-2.31506e-05	-2.26685e-05
-0.38834	-2.73773e-05	-2.67273e-05	-2.63916e-05	-2.59796e-05	-2.55951e-05	-2.52838e-05	-2.48535e-05	-2.37885e-05	-2.33551e-05	-2.28302e-05
-0.39337	-2.76703e-05	-2.7066e-05	-2.66418e-05	-2.62268e-05	-2.58728e-05	-2.55249e-05	-2.51099e-05	-2.40265e-05	-2.35596e-05	-2.30377e-05
-0.39841	-2.80121e-05	-2.73254e-05	-2.69531e-05	-2.65411e-05	-2.61627e-05	-2.58179e-05	-2.53784e-05	-2.42584e-05	-2.37885e-05	-2.32239e-05
-0.40344	-2.82745e-05	-2.7655e-05	-2.72369e-05	-2.68158e-05	-2.64709e-05	-2.60986e-05	-2.56378e-05	-2.4527e-05	-2.3999e-05	-2.34467e-05
-0.40848	-2.86011e-05	-2.79755e-05	-2.75513e-05	-2.71484e-05	-2.67456e-05	-2.63824e-05	-2.59369e-05	-2.47559e-05	-2.42676e-05	-2.36511e-05
-0.41351	-2.89246e-05	-2.82837e-05	-2.78687e-05	-2.74475e-05	-2.70538e-05	-2.67059e-05	-2.62085e-05	-2.50427e-05	-2.44843e-05	-2.38922e-05
-0.41855	-2.92908e-05	-2.86285e-05	-2.81799e-05	-2.77771e-05	-2.7356e-05	-2.7005e-05	-2.65411e-05	-2.52991e-05	-2.47772e-05	-2.41241e-05
-0.42358	-2.95868e-05	-2.89673e-05	-2.85095e-05	-2.81036e-05	-2.77069e-05	-2.73407e-05	-2.68158e-05	-2.56134e-05	-2.50061e-05	-2.43805e-05
-0.42862	-2.99438e-05	-2.93213e-05	-2.88513e-05	-2.84576e-05	-2.79877e-05	-2.76337e-05	-2.71637e-05	-2.58789e-05	-2.53174e-05	-2.46338e-05
-0.43366	-3.03284e-05	-2.96417e-05	-2.91931e-05	-2.87933e-05	-2.83691e-05	-2.80029e-05	-2.74597e-05	-2.61963e-05	-2.55829e-05	-2.49084e-05
-0.43869	-3.06152e-05	-3.0011e-05	-2.95319e-05	-2.91382e-05	-2.87018e-05	-2.83112e-05	-2.78107e-05	-2.64893e-05	-2.5885e-05	-2.5174e-05
-0.44373	-3.1012e-05	-3.03253e-05	-2.9895e-05	-2.94922e-05	-2.90588e-05	-2.86835e-05	-2.81281e-05	-2.68127e-05	-2.61719e-05	-2.54547e-05
-0.44876	-3.13629e-05	-3.0722e-05	-3.0249e-05	-2.98279e-05	-2.93915e-05	-2.90161e-05	-2.84943e-05	-2.71271e-05	-2.64832e-05	-2.57446e-05
-0.4538	-3.17566e-05	-3.1073e-05	-3.06244e-05	-3.02063e-05	-2.97577e-05	-2.93793e-05	-2.8833e-05	-2.74475e-05	-2.67822e-05	-2.60193e-05
-0.45883	-3.20923e-05	-3.14545e-05	-3.09662e-05	-3.05298e-05	-3.01239e-05	-2.97455e-05	-2.9184e-05	-2.77924e-05	-2.70996e-05	-2.63184e-05
-0.46387	-3.24402e-05	-3.17749e-05	-3.13385e-05	-3.09296e-05	-3.04626e-05	-3.00751e-05	-2.9541e-05	-2.81067e-05	-2.7417e-05	-2.66174e-05
-0.4689	-3.28339e-05	-3.2193e-05	-3.16895e-05	-3.12683e-05	-3.0838e-05	-3.04382e-05	-2.9892e-05	-2.84576e-05	-2.77374e-05	-2.69379e-05
-0.47394	-3.32275e-05	-3.25409e-05	-3.20526e-05	-3.1665e-05	-3.11859e-05	-3.08105e-05	-3.02673e-05	-2.87781e-05	-2.8067e-05	-2.72156e-05
-0.47897	-3.35724e-05	-3.29224e-05	-3.24066e-05	-3.2016e-05	-3.15613e-05	-3.11798e-05	-3.05939e-05	-2.91443e-05	-2.83905e-05	-2.75818e-05
-0.48401	-3.39539e-05	-3.32581e-05	-3.28003e-05	-3.24066e-05	-3.19031e-05	-3.15308e-05	-3.09753e-05	-2.94678e-05	-2.87262e-05	-2.78931e-05
-0.48904	-3.43353e-05	-3.37006e-05	-3.31604e-05	-3.27576e-05	-3.22876e-05	-3.18848e-05	-3.13324e-05	-2.98309e-05	-2.90436e-05	-2.82318e-05
-0.49408	-3.46832e-05	-3.40485e-05	-3.35358e-05	-3.31421e-05	-3.26233e-05	-3.2251e-05	-3.1723e-05	-3.01544e-05	-2.94037e-05	-2.85339e-05
-0.49911	-3.50464e-05	-3.44574e-05	-3.38715e-05	-3.349e-05	-3.30322e-05	-3.26477e-05	-3.20618e-05	-3.04901e-05	-2.9715e-05	-2.88757e-05
-0.50415	-3.54034e-05	-3.47809e-05	-3.42377e-05	-3.38654e-05	-3.33649e-05	-3.29712e-05	-3.2431e-05	-3.08289e-05	-3.00842e-05	-2.9184e-05
-0.50919	-3.57941e-05	-3.51715e-05	-3.46039e-05	-3.42041e-05	-3.37402e-05	-3.33099e-05	-3.2785e-05	-3.11951e-05	-3.03955e-05	-2.95258e-05
-0.51422	-3.61755e-05	-3.55194e-05	-3.49548e-05	-3.4549e-05	-3.41003e-05	-3.36884e-05	-3.31635e-05	-3.15735e-05	-3.07556e-05	-2.98401e-05
-0.51926	-3.65021e-05	-3.58246e-05	-3.53058e-05	-3.49121e-05	-3.44482e-05	-3.40546e-05	-3.34991e-05	-3.18909e-05	-3.10822e-05	-3.0191e-05
-0.52429	-3.68225e-05	-3.62427e-05	-3.56201e-05	-3.52417e-05	-3.48114e-05	-3.44177e-05	-3.38745e-05	-3.22388e-05	-3.14362e-05	-3.04901e-05
-0.52933	-3.71948e-05	-3.65387e-05	-3.60046e-05	-3.55957e-05	-3.5144e-05	-3.48206e-05	-3.42407e-05	-3.26263e-05	-3.17566e-05	-3.08319e-05
-0.53436	-3.7561e-05	-3.69263e-05	-3.63037e-05	-3.59436e-05	-3.5498e-05	-3.51837e-05	-3.45886e-05	-3.2959e-05	-3.21289e-05	-3.11584e-05
-0.5394	-3.79395e-05	-3.72589e-05	-3.6673e-05	-3.62854e-05	-3.57971e-05	-3.55591e-05	-3.49457e-05	-3.33252e-05	-3.24615e-05	-3.14972e-05
-0.54443	-3.82202e-05	-3.75397e-05	-3.69781e-05	-3.65814e-05	-3.61511e-05	-3.59222e-05	-3.52997e-05	-3.36639e-05	-3.28217e-05	-3.18329e-05
-0.54947	-3.85834e-05	-3.78601e-05	-3.73077e-05	-3.69568e-05	-3.64532e-05	-3.6261e-05	-3.56567e-05	-3.4021e-05	-3.31665e-05	-3.21533e-05
-0.5545	-3.88336e-05	-3.81805e-05	-3.76068e-05	-3.72711e-05	-3.68011e-05	-3.65936e-05	-3.59772e-05	-3.43567e-05	-3.3493e-05	-3.25012e-05
-0.55954	-3.92303e-05	-3.85162e-05	-3.79333e-05	-3.76129e-05	-3.71063e-05	-3.6908e-05	-3.63342e-05	-3.46802e-05	-3.38226e-05	-3.28064e-05
-0.56458	-3.94867e-05	-3.88275e-05	-3.82568e-05	-3.79242e-05	-3.74695e-05	-3.72742e-05	-3.66394e-05	-3.50433e-05	-3.41522e-05	-3.31696e-05
-0.56961	-3.98468e-05	-3.91541e-05	-3.85864e-05	-3.82568e-05	-3.77625e-05	-3.75763e-05	-3.69781e-05	-3.53699e-05	-3.45276e-05	-3.34869e-05
-0.57465	-4.01337e-05	-3.94073e-05	-3.88702e-05	-3.8559e-05	-3.81012e-05	-3.79181e-05	-3.72864e-05	-3.57971e-05	-3.48511e-05	-3.37921e-05
-0.57968	-4.04358e-05	-3.97552e-05	-3.91968e-05	-3.88672e-05	-3.84399e-05	-3.82233e-05	-3.76129e-05	-3.60992e-05	-3.5202e-05	-3.41064e-05
-0.58472	-4.0741e-05	-4.00421e-05	-3.95233e-05	-3.91602e-05	-3.88153e-05	-3.85681e-05	-3.79456e-05	-3.64594e-05	-3.55072e-05	-3.44666e-05
-0.58975	-4.10461e-05	-4.03748e-05	-3.98376e-05	-3.94806e-05	-3.91449e-05	-3.89069e-05	-3.82843e-05	-3.67828e-05	-3.58917e-05	-3.47992e-05
-0.59479	-4.13605e-05	-4.06433e-05	-4.01398e-05	-3.97797e-05	-3.94257e-05	-3.92303e-05	-3.86017e-05	-3.71704e-05	-3.62061e-05	-3.51501e-05
-0.59982	-4.16016e-05	-4.09424e-05	-4.04724e-05	-4.0094e-05	-3.974e-05	-3.9505e-05	-3.89496e-05	-3.74664e-05	-3.65173e-05	-3.54645e-05
-0.60486	-4.18945e-05	-4.1214e-05	-4.0802e-05	-4.04114e-05	-4.00116e-05	-3.98376e-05	-3.927e-05	-3.77899e-05	-3.68164e-05	-3.58185e-05
-0.59982	-4.06769e-05	-4.00452e-05	-3.9502e-05	-3.91724e-05	-3.88123e-05	-3.86353e-05	-3.80829e-05	-3.67249e-05	-3.56506e-05	-3.46497e-05
-0.59479	-3.97186e-05	-3.90228e-05	-3.85468e-05	-3.82477e-05	-3.77899e-05	-3.76526e-05	-3.7085e-05	-3.57208e-05	-3.4668e-05	-3.36853e-05
-0.58975	-3.88245e-05	-3.82141e-05	-3.76495e-05	-3.72742e-05	-3.69385e-05	-3.67676e-05	-3.61969e-05	-3.48053e-05	-3.3786e-05	-3.27576e-05
-0.58472	-3.80554e-05	-3.73962e-05	-3.68774e-05	-3.65265e-05	-3.61145e-05	-3.59375e-05	-3.54034e-05	-3.40179e-05	-3.2962e-05	-3.19489e-05
-0.57968	-3.72711e-05	-3.66669e-05	-3.61084e-05	-3.57178e-05	-3.53882e-05	-3.52142e-05	-3.46619e-05	-3.32336e-05	-3.21899e-05	-3.11981e-05
-0.57465	-3.65875e-05	-3.59497e-05	-3.54401e-05	-3.49884e-05	-3.46527e-05	-3.45306e-05	-3.39935e-05	-3.25439e-05	-3.14728e-05	-3.05237e-05
-0.56961	-3.58887e-05	-3.52692e-05	-3.47321e-05	-3.42773e-05	-3.39966e-05	-3.38806e-05	-3.32977e-05	-3.18665e-05	-3.0777e-05	-2.98401e-05
-0.56458	-3.5321e-05	-3.46893e-05	-3.41095e-05	-3.36639e-05	-3.33618e-05	-3.32153e-05	-3.27148e-05	-3.12286e-05	-3.01666e-05	-2.94861e-05
-0.55954	-3.46649e-05	-3.40424e-05	-3.35358e-05	-3.30383e-05	-3.27728e-05	-3.26141e-05	-3.2074e-05	-3.06366e-05	-2.95227e-05	-2.88666e-05
-0.5545	-3.41187e-05	-3.35083e-05	-3.29285e-05	-3.24677e-05	-3.21747e-05	-3.19916e-05	-3.14911e-05	-3.00446e-05	-2.89642e-05	-2.82135e-05
-0.54947	-3.34869e-05	-3.28888e-05	-3.23792e-05	-3.18848e-05	-3.15887e-05	-3.14392e-05	-3.08899e-05	-2.94983e-05	-2.83539e-05	-2.76611e-05
-0.54443	-3.30109e-05	-3.24097e-05	-3.18451e-05	-3.13782e-05	-3.10547e-05	-3.08563e-05	-3.03528e-05	-2.89063e-05	-2.78137e-05	-2.70905e-05
-0.5394	-3.24615e-05	-3.18146e-05	-3.13202e-05	-3.08289e-05	-3.05023e-05	-3.03589e-05	-2.9776e-05	-2.83783e-05	-2.72522e-05	-2.65808e-05
-0.53436	-3.18787e-05	-3.13721e-05	-3.0777e-05	-3.02734e-05	-3.00018e-05	-2.9776e-05	-2.92694e-05	-2.78809e-05	-2.67517e-05	-2.60101e-05
-0.52933	-3.14545e-05	-3.07831e-05	-3.03131e-05	-2.97791e-05	-2.94861e-05	-2.92572e-05	-2.87537e-05	-2.73895e-05	-2.62512e-05	-2.5531e-05
-0.52429	-3.09052e-05	-3.03436e-05	-2.97852e-05	-2.92694e-05	-2.90131e-05	-2.87476e-05	-2.8241e-05	-2.6889e-05	-2.57813e-05	-2.50061e-05
-0.51926	-3.04321e-05	-2.97913e-05	-2.93335e-05	-2.88025e-05	-2.84821e-05	-2.82257e-05	-2.77496e-05	-2.65106e-05	-2.52777e-05	-2.45178e-05
-0.51422	-2.99072e-05	-2.93396e-05	-2.88574e-05	-2.82867e-05	-2.79938e-05	-2.77527e-05	-2.72339e-05	-2.60376e-05	-2.48291e-05	-2.40387e-05
-0.50919	-2.94861e-05	-2.88757e-05	-2.83539e-05	-2.78503e-05	-2.75146e-05	-2.72858e-05	-2.67853e-05	-2.55859e-05	-2.4353e-05	-2.35687e-05
-0.50415	-2.89703e-05	-2.83844e-05	-2.79144e-05	-2.73438e-05	-2.70752e-05	-2.68066e-05	-2.62909e-05	-2.51099e-05	-2.39136e-05	-2.31171e-05
-0.49911	-2.85614e-05	-2.79602e-05	-2.74811e-05	-2.69257e-05	-2.6593e-05	-2.63153e-05	-2.58484e-05	-2.46613e-05	-2.34833e-05	-2.26563e-05
-0.49408	-2.80304e-05	-2.75116e-05	-2.70142e-05	-2.64496e-05	-2.61414e-05	-2.5885e-05	-2.53571e-05	-2.42401e-05	-2.30469e-05	-2.22504e-05
-0.48904	-2.76184e-05	-2.70569e-05	-2.65289e-05	-2.60101e-05	-2.56805e-05	-2.54242e-05	-2.50031e-05	-2.38068e-05	-2.26715e-05	-2.17957e-05
-0.48401	-2.71301e-05	-2.66144e-05	-2.6123e-05	-2.55646e-05	-2.52258e-05	-2.50092e-05	-2.45422e-05	-2.33398e-05	-2.22412e-05	-2.14233e-05
-0.47897	-2.67395e-05	-2.61841e-05	-2.56653e-05	-2.51251e-05	-2.47894e-05	-2.45453e-05	-2.4115e-05	-2.29218e-05	-2.18475e-05	-2.09717e-05
-0.47394	-2.62634e-05	-2.57294e-05	-2.52289e-05	-2.47101e-05	-2.43652e-05	-2.41028e-05	-2.3645e-05	-2.25067e-05	-2.14233e-05	-2.06055e-05
-0.4689	-2.58301e-05	-2.53174e-05	-2.47711e-05	-2.42676e-05	-2.39624e-05	-2.36633e-05	-2.323e-05	-2.20642e-05	-2.10205e-05	-2.0163e-05
-0.46387	-2.53723e-05	-2.48444e-05	-2.43835e-05	-2.38556e-05	-2.35107e-05	-2.32605e-05	-2.27844e-05	-2.16614e-05	-2.05994e-05	-1.98212e-05
-0.45883	-2.49573e-05	-2.4472e-05	-2.39105e-05	-2.34131e-05	-2.3114e-05	-2.28271e-05	-2.23663e-05	-2.11853e-05	-2.02301e-05	-1.94061e-05
-0.4538	-2.45178e-05	-2.40051e-05	-2.35382e-05	-2.30194e-05	-2.26837e-05	-2.23999e-05	-2.19543e-05	-2.07947e-05	-1.98334e-05	-1.90674e-05
-0.44876	-2.41028e-05	-2.36267e-05	-2.30682e-05	-2.25891e-05	-2.22961e-05	-2.19971e-05	-2.15302e-05	-2.03613e-05	-1.94733e-05	-1.86615e-05
-0.44373	-2.37183e-05	-2.31659e-05	-2.27081e-05	-2.21954e-05	-2.18658e-05	-2.1582e-05	-2.11243e-05	-1.99982e-05	-1.90735e-05	-1.83289e-05
-0.43869	-2.32788e-05	-2.27966e-05	-2.22382e-05	-2.17499e-05	-2.14844e-05	-2.11975e-05	-2.07001e-05	-1.95862e-05	-1.87439e-05	-1.79413e-05
-0.43366	-2.28699e-05	-2.23602e-05	-2.18597e-05	-2.13867e-05	-2.10571e-05	-2.07703e-05	-2.03247e-05	-1.92169e-05	-1.83502e-05	-1.75964e-05
-0.42862	-2.23724e-05	-2.19543e-05	-2.14508e-05	-2.09778e-05	-2.06879e-05	-2.03949e-05	-1.99066e-05	-1.8811e-05	-1.79962e-05	-1.72302e-05
-0.42358	-2.20398e-05	-2.15576e-05	-2.10724e-05	-2.06055e-05	-2.02667e-05	-1.99738e-05	-1.95404e-05	-1.84265e-05	-1.76239e-05	-1.68823e-05
-0.41855	-2.15942e-05	-2.11517e-05	-2.06787e-05	-2.01782e-05	-1.98883e-05	-1.95984e-05	-1.91345e-05	-1.80695e-05	-1.72729e-05	-1.65741e-05
-0.41351	-2.12341e-05	-2.07672e-05	-2.02606e-05	-1.98029e-05	-1.95038e-05	-1.91925e-05	-1.87744e-05	-1.77094e-05	-1.6925e-05	-1.62659e-05
-0.40848	-2.07611e-05	-2.03491e-05	-1.98975e-05	-1.94092e-05	-1.91071e-05	-1.88293e-05	-1.83716e-05	-1.73309e-05	-1.65802e-05	-1.59546e-05
-0.40344	-2.04315e-05	-1.9989e-05	-1.94733e-05	-1.90277e-05	-1.87286e-05	-1.84235e-05	-1.80389e-05	-1.69769e-05	-1.6272e-05	-1.56006e-05
-0.39841	-1.99982e-05	-1.95557e-05	-1.91284e-05	-1.86432e-05	-1.83289e-05	-1.80664e-05	-1.76392e-05	-1.66718e-05	-1.59027e-05	-1.52954e-05
-0.39337	-1.96533e-05	-1.91986e-05	-1.87103e-05	-1.82648e-05	-1.79779e-05	-1.76666e-05	-1.72668e-05	-1.62964e-05	-1.55823e-05	-1.49323e-05
-0.38834	-1.91833e-05	-1.87988e-05	-1.83533e-05	-1.78894e-05	-1.75934e-05	-1.73187e-05	-1.68884e-05	-1.59515e-05	-1.52161e-05	-1.46332e-05
-0.3833	-1.88141e-05	-1.84357e-05	-1.79413e-05	-1.74957e-05	-1.72394e-05	-1.69281e-05	-1.65222e-05	-1.55823e-05	-1.48895e-05	-1.42609e-05
-0.37827	-1.84479e-05	-1.80328e-05	-1.75995e-05	-1.71448e-05	-1.68518e-05	-1.6571e-05	-1.6156e-05	-1.52313e-05	-1.45294e-05	-1.39893e-05
-0.37323	-1.80542e-05	-1.76575e-05	-1.71844e-05	-1.67542e-05	-1.65009e-05	-1.61987e-05	-1.5802e-05	-1.4859e-05	-1.42151e-05	-1.36261e-05
-0.36819	-1.76544e-05	-1.72607e-05	-1.68427e-05	-1.64154e-05	-1.61041e-05	-1.58203e-05	-1.5451e-05	-1.45264e-05	-1.38641e-05	-1.33484e-05
-0.36316	-1.72729e-05	-1.68915e-05	-1.64185e-05	-1.60187e-05	-1.57623e-05	-1.54785e-05	-1.50696e-05	-1.41418e-05	-1.3559e-05	-1.29791e-05
-0.35812	-1.68732e-05	-1.65039e-05	-1.60797e-05	-1.56769e-05	-1.53748e-05	-1.50909e-05	-1.47278e-05	-1.38306e-05	-1.32111e-05	-1.27167e-05
-0.35309	-1.64825e-05	-1.61377e-05	-1.56952e-05	-1.52863e-05	-1.5033e-05	-1.47614e-05	-1.43463e-05	-1.34735e-05	-1.28967e-05	-1.23535e-05
-0.34805	-1.61346e-05	-1.57532e-05	-1.53381e-05	-1.49445e-05	-1.46545e-05	-1.43707e-05	-1.40167e-05	-1.31439e-05	-1.25549e-05	-1.20819e-05
-0.34302	-1.57104e-05	-1.53809e-05	-1.49506e-05	-1.4563e-05	-1.42822e-05	-1.40289e-05	-1.36353e-05	-1.2793e-05	-1.22437e-05	-1.17371e-05
-0.33798	-1.53839e-05	-1.50024e-05	-1.45935e-05	-1.42273e-05	-1.39221e-05	-1.36505e-05	-1.33087e-05	-1.24756e-05	-1.19232e-05	-1.1438e-05
-0.33295	-1.49658e-05	-1.46271e-05	-1.42334e-05	-1.38489e-05	-1.35651e-05	-1.3327e-05	-1.29364e-05	-1.21338e-05	-1.15967e-05	-1.11237e-05
-0.32791	-1.46301e-05	-1.427e-05	-1.38428e-05	-1.34979e-05	-1.32111e-05	-1.29456e-05	-1.26038e-05	-1.17981e-05	-1.12823e-05	-1.08124e-05
-0.32288	-1.42029e-05	-1.38733e-05	-1.35101e-05	-1.31317e-05	-1.28326e-05	-1.26068e-05	-1.22345e-05	-1.14655e-05	-1.09497e-05	-1.05011e-05
-0.31784	-1.38794e-05	-1.35254e-05	-1.31134e-05	-1.27655e-05	-1.24939e-05	-1.22467e-05	-1.18988e-05	-1.1142e-05	-1.06476e-05	-1.01807e-05
-0.31281	-1.34552e-05	-1.31165e-05	-1.27838e-05	-1.24237e-05	-1.21063e-05	-1.18896e-05	-1.15479e-05	-1.08002e-05	-1.03088e-05	-9.89075e-06
-0.30777	-1.31134e-05	-1.27838e-05	-1.23871e-05	-1.20453e-05	-1.17798e-05	-1.15265e-05	-1.11938e-05	-1.04645e-05	-1.00037e-05	-9.54285e-06
-0.30273	-1.27136e-05	-1.23718e-05	-1.20575e-05	-1.17096e-05	-1.13892e-05	-1.11755e-05	-1.0849e-05	-1.0144e-05	-9.66187e-06	-9.26514e-06
-0.2977	-1.23535e-05	-1.2027e-05	-1.16455e-05	-1.1322e-05	-1.10657e-05	-1.08307e-05	-1.04889e-05	-9.79614e-06	-9.37195e-06	-8.92029e-06
-0.29266	-1.1969e-05	-1.16302e-05	-1.13342e-05	-1.09863e-05	-1.06842e-05	-1.04645e-05	-1.01563e-05	-9.47571e-06	-9.02405e-06	-8.64563e-06
-0.28763	-1.15906e-05	-1.12671e-05	-1.091e-05	-1.06018e-05	-1.03546e-05	-1.01257e-05	-9.78699e-06	-9.12781e-06	-8.72803e-06	-8.29773e-06
-0.28259	-1.12274e-05	-1.08887e-05	-1.05927e-05	-1.02692e-05	-9.9762e-06	-9.75342e-06	-9.46655e-06	-8.81348e-06	-8.38318e-06	-8.03223e-06
-0.27756	-1.08215e-05	-1.05194e-05	-1.0202e-05	-9.88464e-06	-9.6344e-06	-9.42078e-06	-9.09119e-06	-8.45642e-06	-8.09021e-06	-7.66907e-06
-0.27252	-1.04553e-05	-1.01532e-05	-9.85413e-06	-9.55505e-06	-9.28955e-06	-9.04541e-06	-8.76465e-06	-8.15735e-06	-7.74841e-06	-7.40356e-06
-0.26749	-1.00647e-05	-9.76563e-06	-9.4696e-06	-9.17053e-06	-8.92029e-06	-8.71277e-06	-8.39539e-06	-7.80029e-06	-7.44019e-06	-7.04041e-06
-0.26245	-9.71375e-06	-9.40552e-06	-9.11865e-06	-8.82874e-06	-8.57239e-06	-8.3374e-06	-8.078e-06	-7.49207e-06	-7.10754e-06	-6.77185e-06
-0.25742	-9.31396e-06	-9.01184e-06	-8.75549e-06	-8.46558e-06	-8.19702e-06	-8.01392e-06	-7.7179e-06	-7.13501e-06	-6.79016e-06	-6.41174e-06
-0.25238	-8.96912e-06	-8.67004e-06	-8.38013e-06	-8.12073e-06	-7.87048e-06	-7.6416e-06	-7.38831e-06	-6.82678e-06	-6.46667e-06	-6.13708e-06
-0.24735	-8.55103e-06	-8.27637e-06	-8.04443e-06	-7.76672e-06	-7.49817e-06	-7.30591e-06	-7.02515e-06	-6.47888e-06	-6.13708e-06	-5.79529e-06
-0.24231	-8.22449e-06	-7.94067e-06	-7.65991e-06	-7.39746e-06	-7.17163e-06	-6.9519e-06	-6.68945e-06	-6.16455e-06	-5.83496e-06	-5.50537e-06
-0.23727	-7.8186e-06	-7.547e-06	-7.33337e-06	-7.06787e-06	-6.79932e-06	-6.61011e-06	-6.34766e-06	-5.82886e-06	-5.49927e-06	-5.18494e-06
-0.23224	-7.49207e-06	-7.20825e-06	-6.93665e-06	-6.68945e-06	-6.46973e-06	-6.26831e-06	-6.00281e-06	-5.51147e-06	-5.2063e-06	-4.88586e-06
-0.2272	-7.08923e-06	-6.81763e-06	-6.61621e-06	-6.36597e-06	-6.10352e-06	-5.91736e-06	-5.67932e-06	-5.18799e-06	-4.87061e-06	-4.58435e-06
-0.22217	-6.75354e-06	-6.48804e-06	-6.22559e-06	-5.9906e-06	-5.78308e-06	-5.59387e-06	-5.33447e-06	-4.87061e-06	-4.59106e-06	-4.2746e-06
-0.21713	-6.35986e-06	-6.10657e-06	-5.92346e-06	-5.67932e-06	-5.42908e-06	-5.23987e-06	-5.02625e-06	-4.56268e-06	-4.26208e-06	-4.00055e-06
-0.2121	-6.01807e-06	-5.77393e-06	-5.52673e-06	-5.31311e-06	-5.11169e-06	-4.92859e-06	-4.67651e-06	-4.24408e-06	-3.98834e-06	-3.685e-06
-0.20706	-5.65796e-06	-5.41077e-06	-5.23376e-06	-5.00793e-06	-4.7699e-06	-4.58069e-06	-4.38446e-06	-3.95721e-06	-3.67126e-06	-3.43445e-06
-0.20203	-5.31311e-06	-5.08118e-06	-4.8584e-06	-4.64935e-06	-4.45221e-06	-4.28711e-06	-4.04816e-06	-3.64532e-06	-3.41156e-06	-3.12195e-06
-0.19699	-4.97437e-06	-4.73328e-06	-4.55811e-06	-4.35028e-06	-4.13757e-06	-3.95233e-06	-3.76953e-06	-3.37738e-06	-3.11279e-06	-2.89551e-06
-0.19196	-4.61884e-06	-4.40369e-06	-4.21265e-06	-4.01459e-06	-3.81897e-06	-3.67126e-06	-3.4491e-06	-3.07495e-06	-2.86133e-06	-2.59247e-06
-0.18692	-4.30084e-06	-4.08844e-06	-3.90472e-06	-3.71826e-06	-3.53027e-06	-3.35449e-06	-3.18115e-06	-2.82959e-06	-2.58606e-06	-2.3877e-06
-0.18188	-3.94867e-06	-3.75488e-06	-3.60016e-06	-3.40881e-06	-3.21472e-06	-3.08258e-06	-2.88361e-06	-2.54272e-06	-2.34528e-06	-2.09869e-06
-0.17685	-3.67004e-06	-3.47321e-06	-3.2901e-06	-3.11646e-06	-2.95197e-06	-2.789e-06	-2.62482e-06	-2.31018e-06	-2.09595e-06	-1.9162e-06
-0.17181	-3.30505e-06	-3.13934e-06	-3.0127e-06	-2.83844e-06	-2.6474e-06	-2.52869e-06	-2.35382e-06	-2.04376e-06	-1.86279e-06	-1.64703e-06
-0.16678	-3.0542e-06	-2.88635e-06	-2.70508e-06	-2.54944e-06	-2.40692e-06	-2.26135e-06	-2.10754e-06	-1.83136e-06	-1.64795e-06	-1.48102e-06
-0.16174	-2.71912e-06	-2.56714e-06	-2.46246e-06	-2.30194e-06	-2.12311e-06	-2.01202e-06	-1.87012e-06	-1.58936e-06	-1.42395e-06	-1.23688e-06
-0.15671	-2.48169e-06	-2.3233e-06	-2.164e-06	-2.02545e-06	-1.90247e-06	-1.78009e-06	-1.62964e-06	-1.39069e-06	-1.24054e-06	-1.08826e-06
-0.15167	-2.16461e-06	-2.03339e-06	-1.94611e-06	-1.80206e-06	-1.6391e-06	-1.53595e-06	-1.42242e-06	-1.17401e-06	-1.02844e-06	-8.70667e-07
-0.14664	-1.94244e-06	-1.80481e-06	-1.65741e-06	-1.53931e-06	-1.43524e-06	-1.3327e-06	-1.19507e-06	-9.89685e-07	-8.69446e-07	-7.27234e-07
-0.1416	-1.6507e-06	-1.54144e-06	-1.47278e-06	-1.34277e-06	-1.20239e-06	-1.10565e-06	-1.01807e-06	-8.03528e-07	-6.72607e-07	-5.53284e-07
-0.13657	-1.44073e-06	-1.32965e-06	-1.20239e-06	-1.10077e-06	-1.00891e-06	-9.30786e-07	-8.04138e-07	-6.33545e-07	-5.41382e-07	-4.12292e-07
-0.13153	-1.18591e-06	-1.08429e-06	-1.03241e-06	-9.24377e-07	-8.0658e-07	-7.19604e-07	-6.48499e-07	-4.75159e-07	-3.63159e-07	-2.72827e-07
-0.1265	-9.82666e-07	-8.93555e-07	-7.87048e-07	-7.05566e-07	-6.21338e-07	-5.6488e-07	-4.57458e-07	-3.14636e-07	-2.47406e-07	-1.34552e-07
-0.12146	-7.59583e-07	-6.72302e-07	-6.31714e-07	-5.44128e-07	-4.53491e-07	-3.77502e-07	-3.21259e-07	-1.84906e-07	-8.95996e-08	-2.95715e-08
-0.11643	-5.60303e-07	-4.95605e-07	-4.22058e-07	-3.52478e-07	-2.74261e-07	-2.39014e-07	-1.49323e-07	-3.5614e-08	1.11084e-08	1.07574e-07
-0.11139	-3.7384e-07	-2.99377e-07	-2.63977e-07	-1.98822e-07	-1.35529e-07	-7.04346e-08	-2.67944e-08	7.33337e-08	1.47003e-07	1.82526e-07
-0.10635	-1.75568e-07	-1.32294e-07	-9.02405e-08	-3.42407e-08	3.60718e-08	5.52673e-08	1.19843e-07	2.1167e-07	2.37793e-07	3.17688e-07
-0.10132	-1.96533e-08	3.74146e-08	6.86035e-08	1.15143e-07	1.49109e-07	1.99921e-07	2.32056e-07	2.9892e-07	3.52173e-07	3.69873e-07
-0.09628	1.74194e-07	2.01111e-07	2.10632e-07	2.49329e-07	3.09784e-07	3.17749e-07	3.57056e-07	4.27246e-07	4.40674e-07	5.01709e-07
-0.09125	3.05786e-07	3.44452e-07	3.72314e-07	4.00391e-07	4.11072e-07	4.38843e-07	4.71191e-07	5.07507e-07	5.33142e-07	5.40771e-07
-0.08621	4.97742e-07	5.05066e-07	4.85535e-07	5.12085e-07	5.59387e-07	5.59387e-07	5.72815e-07	6.22559e-07	6.23474e-07	6.66504e-07
-0.08118	6.0791e-07	6.27441e-07	6.50635e-07	6.60095e-07	6.50635e-07	6.58875e-07	6.88782e-07	6.93665e-07	6.96106e-07	6.86035e-07
-0.07614	7.93152e-07	7.84607e-07	7.38831e-07	7.54395e-07	7.84607e-07	7.78809e-07	7.71179e-07	7.9895e-07	7.91321e-07	8.10242e-07
-0.07111	8.95081e-07	8.92334e-07	9.08508e-07	8.99353e-07	8.76465e-07	8.63953e-07	8.88672e-07	8.68225e-07	8.49915e-07	8.29773e-07
-0.06607	1.06842e-06	1.04462e-06	9.85413e-07	9.86023e-07	9.94263e-07	9.87244e-07	9.552e-07	9.6405e-07	9.44519e-07	9.40857e-07
-0.06104	1.16272e-06	1.14685e-06	1.1499e-06	1.12671e-06	1.09314e-06	1.05927e-06	1.07269e-06	1.03607e-06	9.91821e-07	9.6344e-07
-0.056	1.32904e-06	1.29089e-06	1.21918e-06	1.20972e-06	1.19385e-06	1.18011e-06	1.13922e-06	1.12213e-06	1.09253e-06	1.06232e-06
-0.05096	1.42517e-06	1.39038e-06	1.38e-06	1.34369e-06	1.30402e-06	1.25305e-06	1.25031e-06	1.1972e-06	1.13525e-06	1.09711e-06
-0.04593	1.56799e-06	1.52557e-06	1.45172e-06	1.42883e-06	1.38763e-06	1.3681e-06	1.31805e-06	1.27411e-06	1.22955e-06	1.1734e-06
-0.04089	1.67725e-06	1.62689e-06	1.60065e-06	1.55334e-06	1.50848e-06	1.44409e-06	1.42487e-06	1.36139e-06	1.27625e-06	1.22498e-06
-0.03586	1.80603e-06	1.75385e-06	1.68823e-06	1.64917e-06	1.58447e-06	1.55548e-06	1.4978e-06	1.4267e-06	1.36871e-06	1.28571e-06
-0.03082	1.92322e-06	1.8576e-06	1.8161e-06	1.76056e-06	1.71387e-06	1.63635e-06	1.60095e-06	1.52374e-06	1.4209e-06	1.3559e-06
-0.02579	2.034e-06	1.97479e-06	1.91864e-06	1.86829e-06	1.7865e-06	1.73828e-06	1.68304e-06	1.586e-06	1.5097e-06	1.39801e-06
-0.02075	2.16522e-06	2.08588e-06	2.02667e-06	1.96228e-06	1.91162e-06	1.83197e-06	1.77643e-06	1.68976e-06	1.56952e-06	1.48682e-06
-0.01572	2.25342e-06	2.18689e-06	2.14539e-06	2.08435e-06	1.98608e-06	1.92505e-06	1.87195e-06	1.74957e-06	1.6507e-06	1.51489e-06
-0.01068	2.38922e-06	2.30713e-06	2.23083e-06	2.16827e-06	2.11121e-06	2.03156e-06	1.95587e-06	1.85913e-06	1.7218e-06	1.61285e-06
-0.00565	2.46094e-06	2.38861e-06	2.36633e-06	2.29553e-06	2.18933e-06	2.11456e-06	2.06512e-06	1.92108e-06	1.79291e-06	1.63269e-06
-0.000610352	2.60498e-06	2.5174e-06	2.43134e-06	2.36847e-06	2.3053e-06	2.22961e-06	2.13898e-06	2.02972e-06	1.87988e-06	1.74316e-06
0.00443	2.66022e-06	2.59064e-06	2.57385e-06	2.49786e-06	2.39288e-06	2.30499e-06	2.25403e-06	2.09656e-06	1.94336e-06	1.7569e-06
0.00946	2.80029e-06	2.7121e-06	2.62817e-06	2.56775e-06	2.49756e-06	2.42279e-06	2.32819e-06	2.20245e-06	2.03979e-06	1.875e-06
0.0145	2.8476e-06	2.78107e-06	2.77435e-06	2.69165e-06	2.58972e-06	2.4939e-06	2.44324e-06	2.27478e-06	2.09747e-06	1.88965e-06
0.01953	2.97943e-06	2.89368e-06	2.81769e-06	2.75726e-06	2.67548e-06	2.61169e-06	2.51038e-06	2.3761e-06	2.20245e-06	2.005e-06
0.02457	3.02582e-06	2.95746e-06	2.95563e-06	2.87231e-06	2.78381e-06	2.6828e-06	2.62451e-06	2.45544e-06	2.25586e-06	2.02271e-06
0.0296	3.14087e-06	3.06e-06	2.99347e-06	2.93976e-06	2.85309e-06	2.79388e-06	2.69684e-06	2.54913e-06	2.36298e-06	2.13806e-06
0.03464	3.18726e-06	3.11859e-06	3.11401e-06	3.03802e-06	2.96204e-06	2.86255e-06	2.8067e-06	2.63306e-06	2.41913e-06	2.16034e-06
0.03967	3.27667e-06	3.20374e-06	3.1604e-06	3.10883e-06	3.01727e-06	2.96082e-06	2.8772e-06	2.71729e-06	2.52594e-06	2.26746e-06
0.04471	3.33466e-06	3.26935e-06	3.25562e-06	3.18695e-06	3.12531e-06	3.03741e-06	2.97272e-06	2.80823e-06	2.58026e-06	2.30591e-06
0.04974	3.40332e-06	3.33435e-06	3.31085e-06	3.26508e-06	3.17627e-06	3.12042e-06	3.04901e-06	2.87781e-06	2.68188e-06	2.39166e-06
0.05478	3.46375e-06	3.40393e-06	3.38531e-06	3.32397e-06	3.27637e-06	3.19672e-06	3.13171e-06	2.97485e-06	2.74078e-06	2.44934e-06
0.05981	3.50952e-06	3.45062e-06	3.44757e-06	3.40607e-06	3.32092e-06	3.26202e-06	3.21259e-06	3.03589e-06	2.83112e-06	2.51953e-06
0.06485	3.57788e-06	3.5202e-06	3.49426e-06	3.44818e-06	3.41095e-06	3.35052e-06	3.27789e-06	3.13446e-06	2.89459e-06	2.59247e-06
0.06989	3.60138e-06	3.55621e-06	3.5672e-06	3.53119e-06	3.45367e-06	3.39935e-06	3.36151e-06	3.18451e-06	2.97638e-06	2.6416e-06
0.07492	3.67523e-06	3.62274e-06	3.59131e-06	3.56079e-06	3.52966e-06	3.48419e-06	3.41583e-06	3.28033e-06	3.04779e-06	2.72766e-06
0.07996	3.68408e-06	3.64532e-06	3.67188e-06	3.63983e-06	3.57697e-06	3.52203e-06	3.49823e-06	3.32947e-06	3.1131e-06	2.7652e-06
0.08499	3.7619e-06	3.71094e-06	3.6792e-06	3.66272e-06	3.63159e-06	3.60413e-06	3.54248e-06	3.41858e-06	3.19366e-06	2.86407e-06
0.09003	3.75824e-06	3.72986e-06	3.7619e-06	3.73535e-06	3.69171e-06	3.63586e-06	3.62305e-06	3.46161e-06	3.24493e-06	2.88574e-06
0.09506	3.83789e-06	3.78937e-06	3.75488e-06	3.75244e-06	3.72375e-06	3.71338e-06	3.66211e-06	3.5437e-06	3.32947e-06	2.99408e-06
0.1001	3.82538e-06	3.79944e-06	3.83972e-06	3.81836e-06	3.7912e-06	3.74054e-06	3.73596e-06	3.59222e-06	3.3725e-06	3.00751e-06
0.10513	3.89465e-06	3.85498e-06	3.82874e-06	3.83728e-06	3.80676e-06	3.80859e-06	3.76984e-06	3.66302e-06	3.46405e-06	3.12134e-06
0.11017	3.88702e-06	3.86444e-06	3.9032e-06	3.8858e-06	3.87329e-06	3.83667e-06	3.83789e-06	3.7088e-06	3.49243e-06	3.125e-06
0.1152	3.95142e-06	3.91144e-06	3.89557e-06	3.91357e-06	3.88489e-06	3.89008e-06	3.87085e-06	3.77014e-06	3.58063e-06	3.24249e-06
0.12024	3.94409e-06	3.927e-06	3.95416e-06	3.9444e-06	3.9444e-06	3.92792e-06	3.92975e-06	3.82233e-06	3.61115e-06	3.24707e-06
0.12528	3.9917e-06	3.96149e-06	3.96332e-06	3.98346e-06	3.95294e-06	3.96423e-06	3.96454e-06	3.8681e-06	3.69415e-06	3.35602e-06
0.13031	3.99841e-06	3.98651e-06	4.00116e-06	3.99841e-06	4.00848e-06	4.00848e-06	4.00848e-06	3.92395e-06	3.72559e-06	3.36334e-06
0.13534	4.04083e-06	4.00787e-06	4.02313e-06	4.04541e-06	4.01642e-06	4.02802e-06	4.05426e-06	3.96301e-06	3.80157e-06	3.46802e-06
0.14038	4.05243e-06	4.04327e-06	4.03961e-06	4.05029e-06	4.0683e-06	4.08081e-06	4.08264e-06	4.02435e-06	3.83636e-06	3.48541e-06
0.14542	4.07471e-06	4.04999e-06	4.08081e-06	4.10278e-06	4.07928e-06	4.09088e-06	4.13635e-06	4.05365e-06	3.9032e-06	3.57269e-06
0.15045	4.11255e-06	4.09637e-06	4.08142e-06	4.10309e-06	4.11926e-06	4.14825e-06	4.15344e-06	4.11255e-06	3.94287e-06	3.60657e-06
0.15549	4.10736e-06	4.09302e-06	4.13666e-06	4.15344e-06	4.14276e-06	4.15405e-06	4.21051e-06	4.13422e-06	3.99384e-06	3.67371e-06
0.16052	4.16656e-06	4.14612e-06	4.12201e-06	4.15283e-06	4.17175e-06	4.21509e-06	4.22852e-06	4.198e-06	4.05029e-06	3.72528e-06
0.16556	4.1626e-06	4.1507e-06	4.19037e-06	4.20746e-06	4.20837e-06	4.21478e-06	4.2865e-06	4.22028e-06	4.08813e-06	3.77289e-06
0.17059	4.22546e-06	4.20197e-06	4.17084e-06	4.20746e-06	4.21906e-06	4.26941e-06	4.2865e-06	4.27917e-06	4.14764e-06	3.84277e-06
0.17563	4.20593e-06	4.20563e-06	4.24438e-06	4.25842e-06	4.2688e-06	4.2807e-06	4.34875e-06	4.29688e-06	4.17633e-06	3.87054e-06
0.18066	4.28528e-06	4.25446e-06	4.22974e-06	4.26941e-06	4.27216e-06	4.32861e-06	4.36401e-06	4.35913e-06	4.24011e-06	3.95752e-06
0.1857	4.27063e-06	4.26697e-06	4.30084e-06	4.30939e-06	4.32648e-06	4.34448e-06	4.41406e-06	4.37622e-06	4.25903e-06	3.97064e-06
0.19073	4.3457e-06	4.31732e-06	4.2868e-06	4.33319e-06	4.32526e-06	4.38293e-06	4.4281e-06	4.43146e-06	4.3335e-06	4.06433e-06
0.19577	4.33716e-06	4.33441e-06	4.35455e-06	4.36096e-06	4.38385e-06	4.40796e-06	4.46686e-06	4.45648e-06	4.35181e-06	4.07104e-06
0.20081	4.41833e-06	4.37744e-06	4.36157e-06	4.40338e-06	4.39331e-06	4.44244e-06	4.50439e-06	4.50775e-06	4.41895e-06	4.17419e-06
0.20584	4.41589e-06	4.40918e-06	4.41498e-06	4.41986e-06	4.45251e-06	4.48547e-06	4.53217e-06	4.53491e-06	4.43787e-06	4.16656e-06
0.21088	4.47327e-06	4.44458e-06	4.43787e-06	4.47205e-06	4.45953e-06	4.50256e-06	4.57001e-06	4.57428e-06	4.50623e-06	4.27307e-06
0.21591	4.4931e-06	4.49097e-06	4.48029e-06	4.48395e-06	4.51569e-06	4.55475e-06	4.59137e-06	4.61517e-06	4.52332e-06	4.26758e-06
0.22095	4.53796e-06	4.51782e-06	4.51263e-06	4.54651e-06	4.53369e-06	4.56635e-06	4.64233e-06	4.64417e-06	4.5874e-06	4.37134e-06
0.22598	4.57916e-06	4.57214e-06	4.54865e-06	4.55536e-06	4.57733e-06	4.63165e-06	4.65637e-06	4.68781e-06	4.60388e-06	4.36432e-06
0.23102	4.61487e-06	4.59198e-06	4.5929e-06	4.61884e-06	4.61517e-06	4.62982e-06	4.71497e-06	4.71863e-06	4.66003e-06	4.45831e-06
0.23605	4.66614e-06	4.65546e-06	4.61426e-06	4.62677e-06	4.63837e-06	4.69513e-06	4.72107e-06	4.76532e-06	4.68445e-06	4.45892e-06
0.24109	4.6936e-06	4.66949e-06	4.68079e-06	4.6936e-06	4.69086e-06	4.70581e-06	4.78516e-06	4.776e-06	4.72717e-06	4.5343e-06
0.24612	4.75464e-06	4.73328e-06	4.6875e-06	4.70886e-06	4.70825e-06	4.76379e-06	4.78821e-06	4.83398e-06	4.76379e-06	4.55017e-06
0.25116	4.77295e-06	4.75464e-06	4.75769e-06	4.76074e-06	4.76379e-06	4.77905e-06	4.83704e-06	4.84924e-06	4.78516e-06	4.6051e-06
0.2562	4.84009e-06	4.80957e-06	4.75769e-06	4.7821e-06	4.7699e-06	4.81567e-06	4.84924e-06	4.89502e-06	4.83398e-06	4.62952e-06
0.26123	4.84619e-06	4.82788e-06	4.83093e-06	4.82788e-06	4.83093e-06	4.84314e-06	4.89807e-06	4.89807e-06	4.84619e-06	4.66309e-06
0.26627	4.91638e-06	4.87976e-06	4.82788e-06	4.85535e-06	4.83704e-06	4.87366e-06	4.91028e-06	4.94385e-06	4.89197e-06	4.70276e-06
0.2713	4.91943e-06	4.90112e-06	4.89197e-06	4.87976e-06	4.89502e-06	4.90723e-06	4.9408e-06	4.953e-06	4.88892e-06	4.71191e-06
0.27634	4.98962e-06	4.94385e-06	4.89502e-06	4.92554e-06	4.89502e-06	4.92249e-06	4.97131e-06	4.98657e-06	4.94385e-06	4.76379e-06
0.28137	4.98962e-06	4.97742e-06	4.953e-06	4.93774e-06	4.9408e-06	4.96216e-06	4.99878e-06	4.99268e-06	4.93469e-06	4.75464e-06
0.28641	5.04456e-06	4.99573e-06	4.96216e-06	4.98047e-06	4.94995e-06	4.96521e-06	5.00793e-06	5.02625e-06	4.98047e-06	4.81567e-06
0.29144	5.05371e-06	5.0354e-06	4.99878e-06	4.98047e-06	4.98047e-06	5.01404e-06	5.01099e-06	5.03235e-06	4.96521e-06	4.78516e-06
0.29648	5.09949e-06	5.04761e-06	5.02014e-06	5.0293e-06	4.99878e-06	5.00488e-06	5.04761e-06	5.04456e-06	5.00793e-06	4.8584e-06
0.30151	5.10864e-06	5.08423e-06	5.03845e-06	5.02319e-06	5.01404e-06	5.0415e-06	5.03845e-06	5.05981e-06	4.99268e-06	4.81262e-06
0.30655	5.14221e-06	5.08728e-06	5.06897e-06	5.06897e-06	5.03845e-06	5.0293e-06	5.06897e-06	5.06287e-06	5.02319e-06	4.88281e-06
0.31158	5.15442e-06	5.13e-06	5.07507e-06	5.05981e-06	5.03845e-06	5.06897e-06	5.05676e-06	5.08118e-06	5.01404e-06	4.83704e-06
0.31662	5.18799e-06	5.13611e-06	5.1178e-06	5.10559e-06	5.07813e-06	5.06287e-06	5.09644e-06	5.08118e-06	5.04456e-06	4.90723e-06
0.32166	5.19714e-06	5.16968e-06	5.09949e-06	5.09033e-06	5.06287e-06	5.09033e-06	5.07813e-06	5.09949e-06	5.0354e-06	4.8584e-06
0.32669	5.2124e-06	5.16052e-06	5.14832e-06	5.12085e-06	5.09644e-06	5.07813e-06	5.10254e-06	5.08423e-06	5.0415e-06	4.91333e-06
0.33173	5.23682e-06	5.20325e-06	5.1239e-06	5.1178e-06	5.07813e-06	5.10559e-06	5.09033e-06	5.10864e-06	5.04456e-06	4.87061e-06
0.33676	5.23682e-06	5.19104e-06	5.17578e-06	5.13916e-06	5.12085e-06	5.10254e-06	5.11169e-06	5.08728e-06	5.03845e-06	4.91638e-06
0.3418	5.27344e-06	5.22461e-06	5.15137e-06	5.14526e-06	5.09644e-06	5.10559e-06	5.09949e-06	5.10864e-06	5.05066e-06	4.88586e-06
0.34683	5.26733e-06	5.22461e-06	5.19714e-06	5.14832e-06	5.13e-06	5.1178e-06	5.10864e-06	5.08728e-06	5.03235e-06	4.91028e-06
0.35187	5.30701e-06	5.24902e-06	5.17578e-06	5.17273e-06	5.10559e-06	5.10559e-06	5.10864e-06	5.10254e-06	5.05066e-06	4.89502e-06
0.3569	5.2948e-06	5.25513e-06	5.21851e-06	5.16663e-06	5.13306e-06	5.12695e-06	5.10254e-06	5.08118e-06	5.02014e-06	4.89807e-06
0.36194	5.33752e-06	5.26733e-06	5.20325e-06	5.19409e-06	5.13e-06	5.10559e-06	5.1178e-06	5.09644e-06	5.04761e-06	4.90112e-06
0.36697	5.32532e-06	5.29175e-06	5.23071e-06	5.17578e-06	5.14221e-06	5.13916e-06	5.09338e-06	5.07813e-06	5.00793e-06	4.88586e-06
0.37201	5.37109e-06	5.2948e-06	5.23682e-06	5.21545e-06	5.14526e-06	5.1178e-06	5.12085e-06	5.08423e-06	5.0354e-06	4.90417e-06
0.37705	5.36804e-06	5.33752e-06	5.25208e-06	5.19409e-06	5.14526e-06	5.14832e-06	5.09644e-06	5.07507e-06	4.99573e-06	4.87061e-06
0.38208	5.41077e-06	5.32227e-06	5.26733e-06	5.23071e-06	5.15747e-06	5.1239e-06	5.12085e-06	5.06897e-06	5.02319e-06	4.89502e-06
0.38711	5.41077e-06	5.36804e-06	5.26733e-06	5.2124e-06	5.15747e-06	5.15442e-06	5.09644e-06	5.06592e-06	4.98962e-06	4.84619e-06
0.39215	5.44434e-06	5.35889e-06	5.3009e-06	5.24902e-06	5.17578e-06	5.14221e-06	5.12085e-06	5.05371e-06	5.00183e-06	4.88892e-06
0.39719	5.45959e-06	5.40161e-06	5.2887e-06	5.24292e-06	5.16968e-06	5.16052e-06	5.10559e-06	5.06287e-06	4.97742e-06	4.82788e-06
0.40222	5.47791e-06	5.39551e-06	5.33447e-06	5.27344e-06	5.20325e-06	5.15442e-06	5.12085e-06	5.04456e-06	4.98352e-06	4.87671e-06
0.40726	5.50842e-06	5.43823e-06	5.31921e-06	5.27039e-06	5.18799e-06	5.16663e-06	5.11475e-06	5.05981e-06	4.96521e-06	4.80042e-06
0.41229	5.52368e-06	5.45044e-06	5.37415e-06	5.2948e-06	5.23071e-06	5.17883e-06	5.13e-06	5.03845e-06	4.96216e-06	4.85229e-06
0.41733	5.56641e-06	5.47485e-06	5.35278e-06	5.31311e-06	5.21851e-06	5.18494e-06	5.13611e-06	5.06592e-06	4.95911e-06	4.78821e-06
0.42236	5.57251e-06	5.49316e-06	5.40771e-06	5.32837e-06	5.25818e-06	5.21851e-06	5.14526e-06	5.0415e-06	4.94995e-06	4.83704e-06
0.4274	5.6366e-06	5.53284e-06	5.40771e-06	5.36499e-06	5.25513e-06	5.21545e-06	5.16968e-06	5.07202e-06	4.96216e-06	4.78516e-06
0.43243	5.6488e-06	5.55725e-06	5.4657e-06	5.3772e-06	5.29785e-06	5.26123e-06	5.17578e-06	5.05981e-06	4.9469e-06	4.82483e-06
0.43747	5.70679e-06	5.59692e-06	5.46875e-06	5.43213e-06	5.32532e-06	5.26428e-06	5.21545e-06	5.09644e-06	4.97742e-06	4.79126e-06
0.4425	5.72205e-06	5.6427e-06	5.52979e-06	5.44128e-06	5.36194e-06	5.31921e-06	5.21851e-06	5.09338e-06	4.96216e-06	4.82483e-06
0.44754	5.80139e-06	5.68237e-06	5.5542e-06	5.50842e-06	5.40466e-06	5.32532e-06	5.27649e-06	5.13306e-06	5.00793e-06	4.81567e-06
0.45258	5.82886e-06	5.74036e-06	5.61829e-06	5.52673e-06	5.43823e-06	5.39856e-06	5.2887e-06	5.14832e-06	5.00183e-06	4.84314e-06
0.45761	5.92041e-06	5.78308e-06	5.65796e-06	5.60913e-06	5.49927e-06	5.41992e-06	5.35583e-06	5.19104e-06	5.05676e-06	4.8645e-06
0.46265	5.95703e-06	5.86548e-06	5.72205e-06	5.6366e-06	5.53894e-06	5.49316e-06	5.38025e-06	5.22461e-06	5.06287e-06	4.87976e-06
0.46768	6.05469e-06	5.9082e-06	5.78308e-06	5.72815e-06	5.62134e-06	5.53894e-06	5.45654e-06	5.27039e-06	5.12695e-06	4.93469e-06
0.47272	6.11877e-06	6.01501e-06	5.85327e-06	5.77698e-06	5.66101e-06	5.61218e-06	5.49927e-06	5.32532e-06	5.14221e-06	4.94995e-06
0.47775	6.21643e-06	6.06079e-06	5.94177e-06	5.87158e-06	5.76477e-06	5.67932e-06	5.57556e-06	5.36499e-06	5.21545e-06	5.02625e-06
0.48279	6.31104e-06	6.17676e-06	6.01196e-06	5.94177e-06	5.8197e-06	5.74646e-06	5.63049e-06	5.44434e-06	5.24597e-06	5.03845e-06
0.48782	6.41785e-06	6.2561e-06	6.11877e-06	6.03333e-06	5.92957e-06	5.83496e-06	5.70679e-06	5.48706e-06	5.31921e-06	5.14221e-06
0.49286	6.51855e-06	6.37817e-06	6.19507e-06	6.13708e-06	5.99365e-06	5.90515e-06	5.78613e-06	5.57251e-06	5.36804e-06	5.14526e-06
0.49789	6.63452e-06	6.46667e-06	6.32324e-06	6.22253e-06	6.11267e-06	6.01196e-06	5.86243e-06	5.61523e-06	5.43213e-06	5.26428e-06
0.50293	6.7627e-06	6.59485e-06	6.40564e-06	6.34155e-06	6.19202e-06	6.0791e-06	5.96008e-06	5.70984e-06	5.49927e-06	5.26733e-06
0.50797	6.86951e-06	6.70471e-06	6.53992e-06	6.42395e-06	6.30798e-06	6.20117e-06	6.03027e-06	5.76477e-06	5.55725e-06	5.3894e-06
0.513	7.01904e-06	6.83289e-06	6.63757e-06	6.56738e-06	6.40564e-06	6.26831e-06	6.13708e-06	5.85632e-06	5.63965e-06	5.40161e-06
0.51804	7.13501e-06	6.96106e-06	6.77795e-06	6.65283e-06	6.51245e-06	6.39648e-06	6.20117e-06	5.91125e-06	5.68848e-06	5.51758e-06
0.52307	7.2876e-06	7.07397e-06	6.87561e-06	6.79932e-06	6.63452e-06	6.47278e-06	6.32019e-06	6.00586e-06	5.78003e-06	5.53589e-06
0.52811	7.40051e-06	7.21741e-06	7.01599e-06	6.88782e-06	6.72302e-06	6.5979e-06	6.39038e-06	6.06995e-06	5.82275e-06	5.64575e-06
0.53314	7.5592e-06	7.32727e-06	7.12891e-06	7.0343e-06	6.8573e-06	6.6803e-06	6.50635e-06	6.1615e-06	5.92041e-06	5.67322e-06
0.53818	7.67212e-06	7.4707e-06	7.25403e-06	7.12585e-06	6.9458e-06	6.79626e-06	6.57654e-06	6.22253e-06	5.96008e-06	5.76172e-06
0.54321	7.82776e-06	7.57446e-06	7.36694e-06	7.26929e-06	7.08313e-06	6.88477e-06	6.6925e-06	6.31409e-06	6.05774e-06	5.8136e-06
0.54825	7.93457e-06	7.72705e-06	7.48596e-06	7.36694e-06	7.16553e-06	6.99768e-06	6.77185e-06	6.38733e-06	6.10352e-06	5.88684e-06
0.55328	8.08105e-06	7.82166e-06	7.61414e-06	7.49512e-06	7.30286e-06	7.1106e-06	6.87561e-06	6.47278e-06	6.20117e-06	5.95703e-06
0.55832	8.17871e-06	7.95593e-06	7.71484e-06	7.59583e-06	7.39441e-06	7.1991e-06	6.96716e-06	6.55518e-06	6.25e-06	6.01501e-06
0.56335	8.32214e-06	8.06274e-06	7.83997e-06	7.70569e-06	7.52563e-06	7.31506e-06	7.06787e-06	6.63452e-06	6.34766e-06	6.10046e-06
0.56839	8.4137e-06	8.18787e-06	7.93152e-06	7.82776e-06	7.60803e-06	7.40662e-06	7.16858e-06	6.72607e-06	6.40564e-06	6.14624e-06
0.57342	8.54492e-06	8.27637e-06	8.05359e-06	7.91931e-06	7.73315e-06	7.52258e-06	7.25403e-06	6.79626e-06	6.49414e-06	6.2561e-06
0.57846	8.61816e-06	8.38013e-06	8.12988e-06	8.03833e-06	7.82471e-06	7.59583e-06	7.36084e-06	6.89697e-06	6.56433e-06	6.28967e-06
0.5835	8.73108e-06	8.47473e-06	8.2489e-06	8.10852e-06	7.93152e-06	7.724e-06	7.43713e-06	6.96106e-06	6.64673e-06	6.41174e-06
0.58853	8.81042e-06	8.56323e-06	8.32214e-06	8.23364e-06	8.02307e-06	7.78809e-06	7.5531e-06	7.07092e-06	6.73218e-06	6.43921e-06
0.59357	8.89893e-06	8.64868e-06	8.42896e-06	8.29773e-06	8.10852e-06	7.90405e-06	7.62634e-06	7.13196e-06	6.80237e-06	6.56738e-06
0.5986	8.97827e-06	8.71582e-06	8.49304e-06	8.4198e-06	8.21228e-06	7.96814e-06	7.73621e-06	7.23267e-06	6.89697e-06	6.58875e-06
0.60364	9.0332e-06	8.80737e-06	8.58459e-06	8.47168e-06	8.27942e-06	8.078e-06	7.79724e-06	7.2998e-06	6.96411e-06	6.72302e-06
0.60867	9.11865e-06	8.85315e-06	8.64258e-06	8.57239e-06	8.38928e-06	8.14819e-06	7.91321e-06	7.40356e-06	7.06177e-06	6.75049e-06
0.61371	9.15222e-06	8.93555e-06	8.71277e-06	8.63037e-06	8.44421e-06	8.2428e-06	7.97424e-06	7.4707e-06	7.11975e-06	6.87866e-06
0.61874	9.22852e-06	8.97217e-06	8.77991e-06	8.72192e-06	8.55713e-06	8.3252e-06	8.078e-06	7.57141e-06	7.22656e-06	6.90918e-06
0.62378	9.26514e-06	9.05762e-06	8.84094e-06	8.7738e-06	8.60901e-06	8.40149e-06	8.14819e-06	7.6416e-06	7.28455e-06	7.03735e-06
0.62882	9.34448e-06	9.08813e-06	8.91418e-06	8.85925e-06	8.71887e-06	8.48999e-06	8.23975e-06	7.73926e-06	7.39746e-06	7.08313e-06
0.63385	9.36279e-06	9.17053e-06	8.95691e-06	8.9325e-06	8.77686e-06	8.55408e-06	8.3374e-06	7.82471e-06	7.45544e-06	7.1991e-06
0.63889	9.43298e-06	9.198e-06	9.03625e-06	9.00269e-06	8.88062e-06	8.65784e-06	8.39844e-06	7.91016e-06	7.57141e-06	7.26318e-06
0.64392	9.46045e-06	9.26819e-06	9.07288e-06	9.07898e-06	8.93555e-06	8.73108e-06	8.52051e-06	8.00476e-06	7.63855e-06	7.36389e-06
0.64896	9.51843e-06	9.29871e-06	9.15222e-06	9.13696e-06	9.0332e-06	8.82874e-06	8.5907e-06	8.08411e-06	7.75146e-06	7.44934e-06
0.65399	9.55811e-06	9.36584e-06	9.19495e-06	9.22852e-06	9.1156e-06	8.90198e-06	8.70667e-06	8.19702e-06	7.82776e-06	7.53479e-06
0.65903	9.61304e-06	9.41162e-06	9.2865e-06	9.2804e-06	9.20105e-06	9.01794e-06	8.7738e-06	8.27332e-06	7.93762e-06	7.64771e-06
0.66406	9.64966e-06	9.4696e-06	9.32617e-06	9.38416e-06	9.2926e-06	9.08813e-06	8.89282e-06	8.39233e-06	8.02307e-06	7.71484e-06
0.6691	9.70764e-06	9.53674e-06	9.42078e-06	9.43909e-06	9.37805e-06	9.22852e-06	8.96912e-06	8.47778e-06	8.13599e-06	7.85217e-06
0.67413	9.74731e-06	9.58557e-06	9.4696e-06	9.552e-06	9.49097e-06	9.30176e-06	9.10034e-06	8.60596e-06	8.2428e-06	7.91321e-06
0.67917	9.82361e-06	9.66797e-06	9.56421e-06	9.61914e-06	9.58252e-06	9.41162e-06	9.19495e-06	8.69751e-06	8.34656e-06	8.06885e-06
0.6842	9.8877e-06	9.72595e-06	9.64355e-06	9.74121e-06	9.7168e-06	9.52454e-06	9.33838e-06	8.83789e-06	8.47473e-06	8.13599e-06
0.68924	9.95483e-06	9.82666e-06	9.73511e-06	9.82361e-06	9.80835e-06	9.65271e-06	9.44214e-06	8.94775e-06	8.58765e-06	8.30994e-06
0.69427	1.00494e-05	9.8877e-06	9.83582e-06	9.94873e-06	9.95178e-06	9.77478e-06	9.59167e-06	9.09729e-06	8.73413e-06	8.38013e-06
0.69931	1.01105e-05	1.00128e-05	9.94263e-06	1.00647e-05	1.00677e-05	9.91211e-06	9.70764e-06	9.21936e-06	8.8501e-06	8.56628e-06
0.70435	1.02325e-05	1.00952e-05	1.00708e-05	1.0199e-05	1.02386e-05	1.00739e-05	9.87244e-06	9.38416e-06	9.0271e-06	8.65784e-06
0.70938	1.0321e-05	1.02356e-05	1.01837e-05	1.03485e-05	1.0376e-05	1.02295e-05	1.00311e-05	9.53979e-06	9.15833e-06	8.85925e-06
0.71442	1.04614e-05	1.03424e-05	1.03546e-05	1.04919e-05	1.0556e-05	1.04095e-05	1.01959e-05	9.71375e-06	9.35364e-06	8.97522e-06
0.71945	1.05835e-05	1.05072e-05	1.04889e-05	1.0675e-05	1.07208e-05	1.05713e-05	1.03943e-05	9.8938e-06	9.50928e-06	9.19189e-06
0.72449	1.07544e-05	1.06445e-05	1.06812e-05	1.08398e-05	1.09314e-05	1.07849e-05	1.05774e-05	1.00922e-05	9.72595e-06	9.34448e-06
0.72952	1.09039e-05	1.08398e-05	1.08521e-05	1.10596e-05	1.11267e-05	1.09863e-05	1.08063e-05	1.03149e-05	9.91211e-06	9.57336e-06
0.73456	1.11053e-05	1.10199e-05	1.1084e-05	1.12518e-05	1.13556e-05	1.12244e-05	1.10107e-05	1.05286e-05	1.01563e-05	9.76563e-06
0.73959	1.12976e-05	1.12427e-05	1.12823e-05	1.15051e-05	1.15967e-05	1.14471e-05	1.12793e-05	1.07849e-05	1.03821e-05	1.00159e-05
0.74463	1.15234e-05	1.14655e-05	1.1554e-05	1.17371e-05	1.18591e-05	1.1731e-05	1.15173e-05	1.10321e-05	1.06506e-05	1.026e-05
0.74966	1.17645e-05	1.17188e-05	1.18011e-05	1.20361e-05	1.2149e-05	1.19934e-05	1.18225e-05	1.13342e-05	1.09222e-05	1.05316e-05
0.7547	1.20331e-05	1.19995e-05	1.21063e-05	1.22955e-05	1.24207e-05	1.23077e-05	1.21002e-05	1.1615e-05	1.12244e-05	1.08368e-05
0.75974	1.2323e-05	1.22833e-05	1.23749e-05	1.26373e-05	1.27655e-05	1.2619e-05	1.2442e-05	1.19659e-05	1.15448e-05	1.11328e-05
0.76477	1.26343e-05	1.26129e-05	1.27228e-05	1.29517e-05	1.30768e-05	1.29791e-05	1.27686e-05	1.22864e-05	1.18835e-05	1.15051e-05
0.76981	1.2973e-05	1.29486e-05	1.30676e-05	1.33179e-05	1.34705e-05	1.3327e-05	1.31409e-05	1.26709e-05	1.2262e-05	1.18347e-05
0.77484	1.33179e-05	1.3324e-05	1.3446e-05	1.36871e-05	1.38062e-05	1.36993e-05	1.35132e-05	1.30432e-05	1.26404e-05	1.22742e-05
0.77988	1.37024e-05	1.36688e-05	1.3858e-05	1.40839e-05	1.42365e-05	1.41052e-05	1.39191e-05	1.34705e-05	1.30768e-05	1.26465e-05
0.78491	1.409e-05	1.40991e-05	1.42487e-05	1.45081e-05	1.46393e-05	1.45081e-05	1.43524e-05	1.38916e-05	1.34979e-05	1.31378e-05
0.78995	1.45203e-05	1.4505e-05	1.47217e-05	1.49231e-05	1.50879e-05	1.4975e-05	1.47858e-05	1.43585e-05	1.39893e-05	1.35651e-05
0.79498	1.49353e-05	1.49597e-05	1.51337e-05	1.53931e-05	1.55304e-05	1.54144e-05	1.52649e-05	1.48315e-05	1.44531e-05	1.41144e-05
0.80002	1.54083e-05	1.54022e-05	1.56311e-05	1.58447e-05	1.60187e-05	1.59485e-05	1.57318e-05	1.53351e-05	1.49902e-05	1.45966e-05
0.79498	1.31683e-05	1.3208e-05	1.33759e-05	1.36444e-05	1.38e-05	1.37238e-05	1.36383e-05	1.33179e-05	1.30127e-05	1.27563e-05
--	--	--	--	--	--	--	--	--	--	--
--	--	--	--	--	--	--	--	--	--	--
--	--	--	--	--	--	--	--	--	--	--
--	--	--	--	--	--	--	--	--	--	--
--	--	--	--	--	--	--	--	--	--	--
--	--	--	--	--	--	--	--	--	--	--
--	--	--	--	--	--	--	--	--	--	--
--	--	--	--	--	--	--	--	--	--	--
--	--	--	--	--	--	--	--	--	--	--
--	--	--	--	--	--	--	--	--	--	--
--	--	--	--	--	--	--	--	--	--	--
--	--	--	--	--	--	--	--	--	--	--
--	--	--	--	--	--	--	--	--	--	--
--	--	--	--	--	--	--	--	--	--	--
